# Supplementary material for: Considerations beyond spine pain: do different co-occurring lower body joint pains differentially influence physical function and quality of life ratings?
Source: BMC Musculoskelet Disord. 2024 Apr 8;25:269. doi: 10.1186/s12891-024-07393-2 (PMC11000411; doi:10.1186/s12891-024-07393-2)
Supplement: Supplementary file 2 — Supplementary Material 2. [file 12891_2024_7393_MOESM2_ESM.xlsx]

## Sheet: Data Set
OAI ID	Lower_body_pain_site_code_for_analysis	Age	Sex	Height_mm	Race	Ethnicity	Employment	Health_care_insurance	Marital_status	Living_alone	Household_income	Education	smoking_now_baseline	Charlson_index	take_painmeds_today_baseline	Weight_baseline	BMI_baseline	Backpain_last_30days_baseline	How_often_botheredby_backpain_last_30days_baseline	How_badwas_backpain_averageover30days_baseline	KOOS_QOL_transformed	KOOS_QOL_baseline	KOOS_FunctionSportsRecActivities_transformed	PAliftmoveobjects_25lbsor_more_byhand_insingleday_past30days_bas	Frequency_PAlifetmmove_25lbs_coded	Frequency_PAliftmoveobjects_25lbs_more_last_week_baseline	PASE_score_baseline	householdactivities_light_past7days_baseline	householdactivities_heavy_past7days_baseline	hoursweek_worked_past12months_baseline	weeks_worked_lastyear_baseline	Gaitspeed_20mwalk	GaitSpeed_400mwalk	Chairrise_5reps_time_baseline	Physical_SF12_baseline	WOMAC_average_pain_baseline	WOMAC_pain_R_baseline	WOMAC_ADL_R_baseline	WOMAC_pain_L_baseline	WOMAC_ADL_L_baseline	hip_pain	one_orboth_ankles	ankle_pain	one_orboth_foot_pain	foot_pain	mod_often_back_pain	no_pain	knee_pain_alone	hip_pain_alone
9000296	24	69	1	1682	1	0	1	6	1	0	1	2	0	2	1	84.3	29.8	0	0	0	2	100	2	1	2	3	190	0	1	50	52	1.36565	1.27506	10.72	56.15	0	0	0	0	0	1	0	0	1	1	0	0	0	0
9000622	12	71	2	1587.5	2	0	4	1	1	0	1	1	0	3	1	57.2	22.7	1	2	2	1.69897	50	1.69897	0	1	0	157	1	1			1.4301	1.35176	8.7	49.95			14.9	0	0	1	0	0	0	0	1	0	0	0
9001104	24	72	2	1589.5	1	0	4	1	2	1	1	2	0	3	0	77.6	30.7	1	2	2	1.57403	37.5	1.57403	0	1	0	164	1	1			1.3913	1.17302	9.345	52.91			25	0	10	1	1	1	0	0	1	0	0	0
9001695	0	52	2	1648	1	0	1	1	1	0	2	3	0	1	0	77.7	28.6	0	0	0	1.91009	81.3	2	1	2	2	280	1	1	45	52	1.88501	1.93209	6.335	58.13	0	0	0	0	0	0	0	0	0	0	0	1	0	0
9001897	0	72	1	1753	1	0	4	3	1	0	2	3	0	3	0	79.7	25.9	0	0	0	1.94201	87.5	2	1	2	2	156	1	1			1.32538	1.42572	8.36	55.6	0	0	0	0	0	0	0	0	0	0	0	1	0	0
9002411	0	79	1	1840	2	0	1	6	1	0	2	3	0	3	0	107.6	31.8	0	0	0	2	100		0	1	0	54	1	0	4	4	1.24766	1.22033	14.59	33.41			1.1	0	1.1	0	0	0	0	0	0	1	0	0
9002430	0	68	1	1786.5	1	0	2	1	1	0	2	3	0	2	0	87.5	27.4	1	1	2	1.79588	62.5	1.87506	1	2	3	202	0	0	10	25	1.33601	1.20142	12.89	48.33	1	0	9	2	9	0	0	0	0	0	0	1	0	0
9002817	0	77	2	1659.5	2	0	4	1	1	0	1	2	0	4	0	63.1	22.9	0	0	0	2	100	2	1	1	1	152	1	1			1.68209	1.54811	9.015	57.49	0	0	0	0	0	0	0	0	0	0	0	1	0	0
9003658	0	50	1	1735	1	0	1	1	1	0	2	2	0	1	0	92.5	30.7	0	0	0	1.87506	75	1.82413	1	3	4	370	1	1	40	52	1.50038	1.43046	8.86	57.76	2.5	0	8.5	5	8.5	0	0	0	0	0	0	1	0	0
9003815	12	62	2	1608.5	3	0	1	1	2	0		2	0	2	0	75	29	1	2	2	1.69897	50		1	2	3	210	1	1	20	52	1.22362	1.17416	12.825	52.16	2.5	0	18	5	18	1	0	0	0	0	1	0	0	0
9004175	0	72	1	1698	1	0	1	1	1	0	2	2	0	3	0	84.1	29.2	0	0	0	2	100	2	1	2	2	261	1	1	40	50	1.44509	1.60862	9.175	59.11	0	0	0	0	0	0	0	0	0	0	0	1	0	0
9004184	12	68	1	1729	1	0	3	6	3	1	1	2	1	3	0	90	30.1	1	3	3	1.49554	31.3		1	2	2	175	1	1			0.69025	0.646757	10.845	27.21	10.5	10	43	11	40	1	0	0	0	0	1	0	0	0
9004315	18	53	1	1677	1	0	1						0	1	0	82.4	29.3	1	2	2	1.69897	50	1.8451	1	2	2	161	1	1	50	52	1.55039	1.5287	12.92	58.52			0	8	7	0	0	0	0	0	1	0	0	0
9004669	0	73	1	1787	2	0	1	1	1	0	2	2	0	3	0	92.5	29	1	1	1	2	100	2	1	2	2	114	1	0	2	52	1.33914	1.40583	9.14	56.15	0	0	0	0	0	0	0	0	0	0	0	1	0	0
9005413	0	57	2	1675	1	0	4	1	5	1	1	2	0	1	0	49.3	17.6	1	0	1	1.79588	62.5	1.87506	1	1	1	55	1	0			1.46628	1.15966	6.64	54.79	1.5	3	5	0	5	0	0	0	0	0	0	1	0	0
9006407	0	75	1	1734.5	1	0	4	1	1	0	2	3	0	3	0	82.5	27.4	1	0	1	1.9722	93.8	2	1	3	4	144	1	1			1.71306	1.72161	8.61	56.71	0.5	1	0	0	0	0	0	0	0	0	0	1	0	0
9006723	0	58	2	1736.5	1	0	1	3	3	0	2	3	0	1	0	104.5	34.7	0	0	0	1.94201	87.5	2	0	1	0	180	1	0	55	52	1.59553	1.55739	14.03	52.79	1.5	3	0	0	0	0	0	0	0	0	0	1	0	0
9007422	0	76	2	1585.5	1	0	4	1	1	0	1	2	0	3	1	63.8	25.4	0	0	0	1.57403	37.5		1	2	2	150	1	1			1.21102	1.154	10.84				13.6	7	10.6	0	0	0	0	0	0	1	0	0
9008322	24	56	1	1831.5	1	0	1	1	1	0	2	2	0	1	0	123.5	36.8	1	2	2	1.39794	25	1.77815	1	3	4	184	1	1	50	50	1.56067	1.72697	7.565	58.28	2.5	2	7	3	5	1	1	1	0	0	1	0	0	0
9009957	0	75	2	1556	1	0	1	1	5	1	1	2	0	3	0	65	26.8	1	1	1	1.75051	56.3	1.94201	1	1	1	58	1	1	3	2	1.16043	1.30416	12.115	48.45	3	5	4	1	1	0	0	0	0	0	0	1	0	0
9010060	0	76	1	1765.5	2	0	1	1	1	0	2	0	0	3	0	89.8	28.8	0	0	0	2	100	2	1	1	1	215	1	1	30	52	1.3986	1.31027	8.455	40.24	0	0	0	0	0	0	0	0	0	0	0	1	0	0
9010370	0	51	2	1658	1	0	1	1	1	0	2	3	0	1	0	73.9	26.9	1	1	2	1.69897	50	1.52244	1	2	2	96	1	0	70	52	1.31406	1.4555	16.295	52.49	5.5	9	15.9	2	7.9	0	0	0	0	0	0	1	0	0
9011053	0	76	1	1732.5	1	0	4	1	1	0	2	3	0	3	0	83.8	27.9	1	0	1	1.91009	81.3	1.82413	0	1	0	54	1	0			1.42349	1.40198	10.215	55.09	1.5	0	0	3	10.6	0	0	0	0	0	0	1	0	0
9011115	0	54	1	1677	2	0	1	1	1	0	2	3	0	1	0	68.2	24.3	0	0	0	2	100	2	1	1	1	200	1	0	45	52	1.3132	1.24058	10.745	59.11	0	0	0	0	0	0	0	0	0	0	0	1	0	0
9011641	0	77	1	1729	2	0	4	1	1	0	1	3	0	3	0	74.1	24.8	1	0	1	2	100	1.96237	1	1	1	137	1	0			1.18378	1.06363	12.205	56.15	1.5	2	0	1	0	0	0	0	0	0	0	1	0	0
9011661	0	64	1	1624	1	0	1	3	1	0	2	2	0	2	0	84.3	32	0	0	0	1.69897	50	1.82413	1	1	1	231	1	1	45	52	1.49589	1.42222	8.005	50.22	0.5	0	3.2	1	7.4	0	0	0	0	0	0	1	0	0
9012435	0	68	2	1614.5	1	0	4	1	1	0	1	2	0	2	0	83	31.8	0	0	0	2	100		0	1	0	90	1	1			1.35639	1.38351	14.705	57.76	0.5	1	1	0	1	0	0	0	0	0	0	1	0	0
9013941	12	67	1	1765	1	0	1	1	1	0	2	1	0	3	0	87.6	28.1	1	2	2	1.87506	75	1.92065	1	3	4	90	1	1	32	52	1.38889	1.34089	13.23	46.03	1.5	0	8	3	4	1	0	0	0	0	1	0	0	0
9015402	0	75	2	1588	1	0	1	1	2	1	2	1	0	3	0	83.2	33	0	0	0	2	100		0	1	0	34	1	0	10	52	1.39276	1.23138	18.075	57.09	0	0	0	0	0	0	0	0	0	0	0	1	0	0
9015798	0	57	2	1597.5	1	0	1	1	5	1	1	3	0	1	0	61.2	24	1	1	1	1.94201	87.5	2	1	2	2	250	1	1	38	52	1.49701	1.33307	10.73	56.65	0	0	0	0	0	0	0	0	0	0	0	1	0	0
9017419	0	74	1	1699	1	0	1	1	1	0	2	3	0	3	0	85.2	29.5	1	0	1	1.9722	93.8	1.92065	0	1	0	143	1	0	12	40	1.21766	1.08454		54.8			0	0	0	0	0	0	0	0	0	1	0	0
9019907	12	71	2	1607	1	0	4	1	1	0	1	2	0	3	0	55.3	21.4	1	3	3	1.83759	68.8	1.69897	1	1	1	26	0	0			1.34318	1.30989	12.625	19.23	2	3	6	1	4	1	0	0	0	0	1	0	0	0
9021102	18	70	2	1630	1	0	4	1	2	0		0	0	3	0	75.1	28.3	1	2	2	1.87506	75	1.69897	0	1	0	188	1	0			1.28908	1.2432	14.815	55.57	4.5	7	10.2	2	7.9	0	0	0	0	0	1	0	0	0
9021195	0	58	1	1839.5	2	0	4	1	1	0	2	2	0	1	0	97.6	28.8	1	2	1	2	100	1.92942	1	1	1	439	1	0			1.41443	1.42975	11.88	52.91	0.5	1	0	0	0	0	0	0	0	0	0	1	0	0
9021428	0	76	1	1779	1	0	4	1	1	0	2	2	0	3	0	102.6	32.4	0	0	0	2	100	2	1	1	1	30	0	1			1.26223	1.28696	12.315	54.34	1	2	0	0	0	0	0	0	0	0	0	1	0	0
9022197	24	60	2	1550.5	1	0	4	4	1	0	2	1	0	2	0	61.7	25.7	1	3	2	1.83759	68.8	1.8451	0	1	0	121	1	1			1.40795	1.49209	14.1	52.28	4.5	4	12	5	6	1	0	0	1	1	1	0	0	0
9022408	0	73	1	1801.5	2	0	4	1	1	0	2	3	0	3	0	71.1	21.9	0	0	0	1.94201	87.5	1.97772	1	2	2	201	1	1			1.37315	1.45523	8.895	57.76	0	0	0	0	0	0	0	0	0	0	0	1	0	0
9022703	0	69	2	1657	1	0	4	2	1	0	1	1	0	2	0	55.1	20.1	1	1	1	1.94201	87.5	2	1	1	1	76	1	1			1.36893	1.25317	10.84		1.5	3	0	0	0	0	0	0	0	0	0	1	0	0
9023348	5	70	2	1562.5	1	0	1	1	3	0	1	3	0	3	0	59.7	24.5	1	2	2	2	100	2	1	2	2	207	1	1	20	16	1.25156	1.15744	9.8	45.86	0	0	0	0	0	0	0	0	0	0	1	0	0	0
9026416	0	64	1	1824.5	1	0	1	1	1	0	2	2	0	6	0	108.6	32.6	0	0	0	1.87506	75	1.69897	1	1	1	87	1	1	40	52	1.43678	1.37415	10.855	46.82	3	3	14.9	3	22.3	0	0	0	0	0	0	1	0	0
9026695	0	74	1	1745	1	0	1	1	1	0	2	3	0	3	0	88.1	28.9	0	0	0	1.57403	37.5	1.95424	1	3	4	454	0	1	60	52	1.47929	1.53092	7.275	54.81			0	8	7	0	0	0	0	0	0	1	0	0
9027189	0	47	2	1687	1	0	1	3	4	0	2	2	0	0	0	74.5	26.2	0	0	0	1.69897	50		1	2	2	111	1	1	40	52	1.45138	1.44467	12.405	52.91	6.5	2	0	11	31	0	0	0	0	0	0	1	0	0
9027938	0	71	2	1705	1	0	1	1	2	1	1	3	0	3	0	88.3	30.4	0	0	0	1.94201	87.5	1.82413	0	1	0	37	1	0	5	52	1.35455	1.11188	12.145	53.55	0	0	2.1	0	2.1	0	0	0	0	0	0	1	0	0
9028418	0	64	2	1598	1	0	1	1	1	0	2	2	0	7	0	76.1	29.8	0	0	0	1.83759	68.8	1.69897	0	1	0	289	1	1	60	52	1.43575	1.52742	9.83	37.52			11	4	17	0	0	0	0	0	0	1	0	0
9028429	0	76	2	1624.5	1	0	4	1	2	1	1	3	0	7	0	70.6	26.8	1	1	1	2	100		1	2	2	91	1	1			1.48203	1.3478	8.75	46.03	0	0	0	0	0	0	0	0	0	0	0	1	0	0
9028904	5	67	2	1690.5	1	0	1	1	1	0	1	2	0	2	0	86.3	30.2	1	2	3	1.79588	62.5	1.82413	1	1	1	194	1	1	3	40	1.66459	1.56648	9.14	42.9	1	2	0	0	0	0	0	0	0	0	1	0	0	0
9029095	0	78	1	1765.5	2	0	4	1	1	0	2	2	0	3	0	75	24.1	1	1	2	2	100	2	1	3	4	87	0	0			1.25984	1.69693	8.3	51.57			0	0	0	0	0	0	0	0	0	1	0	0
9029415	0	63	1	1777.5	1	0	1	1	1	0	2	3	0	2	0	85.9	27.2	1	0	1	1.79588	62.5	1.91009	1	2	2	149	0	0	55	48	1.47493	1.43385	9.185	59.11	0	0	0	0	2	0	0	0	0	0	0	1	0	0
9030418	0	63	1	1769	1	0	1	1	1	0	2	2	0	2	0	98.5	31.5	1	1	1	1.9722	93.8	2	1	3	4	210	1	0	40	52	1.69996	1.56195	9.26	56.15	0	0	0	0	0	0	0	0	0	0	0	1	0	0
9030718	6	76	2	1642.5	1	0	4	1	1	0	2	2	0	6	1	96	35.6	1	2	2	1.27416	18.8		0	1	0	152	1	0			0.904159	0.973544	27.38	22.24	5.5	11	32.9	0	9	1	2	1	2	1	1	0	0	0
9030925	12	49	2	1656	1	0	4	2	5	0	1	2	1	0	0	62.3	22.7	1	3	3	1.75051	56.3	1.54407	1	2	2	140	1	1			1.32979	1.33601	13.825	47.14	9	12	36	6	27	1	0	0	0	0	1	0	0	0
9031141	0	63	1	1731	1	0	1	1	1	0	2	3	0	2	0	77.3	25.8	0	0	0	1.96237	91.7	1.91009	1	1	1	227	0	0	50	50	1.37788	1.44597	7.985	55.6	0	0	0	0	0	0	0	0	0	0	0	1	0	0
9031426	0	66	1	1774	1	0	4	1	1	0	1	2	0	2	0	97	30.8	0	0	0	1.79588	62.5	1.76567	1	2	3	120	1	0			1.32935	1.28642	12.475	36.93	0	0	6.1	0	0	0	0	0	0	0	0	1	0	0
9033937	0	71	2	1510	2	0	4	1	2	1	1	2	0	3	0	69.4	30.4	0	0	0	1.94201	87.5	2	1	1	1	93	1	1			1.26783	1.23636	11.11	50.73	0	0	3.2	0	2.1	0	0	0	0	0	0	1	0	0
9034677	0	52	1	1746	1	0	1	1	1	0	2	3	0	1	0	73.3	24	0	0	0	1.91009	81.3		1	1	1	27	1	0	50	52	1.73913	1.51177	6.755	57.76	0	0	0	0	0	0	0	0	0	0	0	1	0	0
9034812	0	72	1	1649	2	0	1	1	1	0	1	2	0	3	0	77.9	28.6	0	0	0	1.87506	75	2	1	1	1	180	1	1	8	4	1.16347	1.14243	10.965	57.22	0	0	0	0	0	0	0	0	0	0	0	1	0	0
9034991	0	64	1	1717.5	1	0	1	1	1	0	2	3	0	2	0	84.1	28.5	0	0	0	1.91009	81.3		1	2	2	173	1	0	40	52	1.65563	1.6942	11.205	55.17	1	1	0	1	2	0	0	0	0	0	0	1	0	0
9036770	12	47	2	1664	1	0	1	1	1	0	2	2	0	0	0	62.5	22.6	1	2	2	1.83759	68.8	1.87506	1	2	2	192	1	1	24	52	0.968992	1.06829	10.375	52.35	1.5	3	1	0	0	1	0	0	0	0	1	0	0	0
9039627	0	72	1	1629	1	0	4	3	1	0	2	2	0	3	0	95.9	36.1	0	0	0	1.57403	37.5		1	1	1	111	1	1			1.4373	1.33213	14.61	45.88			0	7	18	0	0	0	0	0	0	1	0	0
9039744	24	51	2	1618	1	0	1	1	3	0	2	3	0	1	0	63	24.1	1	3	2	1.9722	93.8	2	1	1	1	275	1	0	40	52	1.33111	1.35455	8.65	45.82	1.5	3	0	0	0	1	0	0	1	1	1	0	0	0
9039972	0	70	2	1654	1	0	1	1	5	1	1	3	0	3	0	61.4	22.4	0	0	0	1.91009	81.3	1.91009	0	1	0	116	1	1	3	8	1.15009	1.12565	15.015	51.06	0	0	3	0	3	0	0	0	0	0	0	1	0	0
9040390	12	48	1	1777	2	0	1	1	5	1	1	2	0	3	0	81.7	25.9	1	2	2	1.75051	56.3		1	2	2	219	0	1	40	52	1.23993	1.20562	13.62	54.63	0.5	1	0	0	0	1	0	0	0	0	1	0	0	0
9040944	0	68	2	1576	1	0	4	1	1	0	1	2	0	2	0	72.2	29.1	1	1	2	1.9722	93.8	1.96237	0	1	0	74	1	0			1.26502	1.19239	12.155	49.27	0	0	0	0	0	0	0	0	0	0	0	1	0	0
9042396	0	66	2	1635.5	1	0	4	1	1	0	1	2	0	2	0	88.8	33.2	0	0	0	1.91009	81.3	2	1	2	2	129	1	0			1.42552	1.4922	7.815	57.44	0	0	0	0	0	0	0	0	0	0	0	1	0	0
9043507	12	72	1	1707	1	0	4	1	1	0	2	3	0	3	0	81.3	27.9	1	2	2	1.64147	43.8	1.39794	1	2	2	153	1	1			1.18694	1.45338	7.155	57.49	2	4	13.8	0	0	1	0	0	0	0	1	0	0	0
9043894	12	53	2	1598.5	1	0	3	1	3	0	1	1	1	1	0	67.8	26.5	1	2	3	1.69897	50	1.83759	0	1	0	143	1	1			1.12899	1.06014	14.47	45.43			22	8	18	1	0	0	0	0	1	0	0	0
9047539	0	62	2	1613	1	0	1	1	1	0	1	3	0	2	0	52.7	20.3	1	0	1	1.91009	81.3	1.74036	0	1	0	88	1	1	6	2	1.18413	1.11219	13.345	53.42	3	6	4	0	0	0	0	0	0	0	0	1	0	0
9048979	0	62	2	1646	2	0	1	1	1	0	2	2	0	2	1	60.8	22.4	0	0	0	1.75051	56.3	1.76567	1	1	1	47	1	0	40	52	1.41894	1.61407	8.19	42.22	3	1	0	5	17	0	0	0	0	0	0	1	0	0
9049185	19	56	2	1671.5	1	0	1	2	5	0	1	1	1	1	0	97	34.7	1	2	3	1.64147	43.8	1.69897	1	2	3	226	1	1	9	46	0.888297	0.875868	14.875	39.53	6	12	40	0	0	1	0	0	0	0	1	0	0	0
9049729	0	63	1	1893	1	0	1	1	1	1	1	0	0	2	0	87.3	24.4	1	1	1	1.79588	62.5		0	1	0	65	1	1	20	16	1.44823	1.29879	17.14				21	9	32.8	0	0	0	0	0	0	1	0	0
9049999	0	63	1	1711	1	0	1	1	1	0	2	3	0	2	0	107.4	36.7	0	0	0	2	100	2	1	1	1	166	1	1	30	40	0.949668	0.936439	13.08	46.7	0	0	0	0	0	0	0	0	0	0	0	1	0	0
9050299	0	63	2	1663	1	0	1	1	1	0	2	1	0	2	1	82.4	29.8	1	1	1	1.94201	87.5		1	1	1	106	1	1	10	6	1.12708	1.21996	13.125	54.51	1	0	12	2	11	0	0	0	0	0	0	1	0	0
9050966	0	72	2	1535	1	0	1	1	2	1	1	2	0	3	0	55.1	23.4	1	0	1	2	100	2	1	1	1	68	1	0	3	16	1.23191	1.26558	11.215	42.31	0.5	1	0	0	0	0	0	0	0	0	0	1	0	0
9051696	0	78	2	1619	2	0	4	1	2	1		2	0	3	0	55.5	21.2	0	0	0	1.9722	93.8	2	1	1	1	76	1	1			1.4881	1.44865	9.72				0	0	0	0	0	0	0	0	0	1	0	0
9052335	0	59	1	1805.5	1	0	4	1	1	0	2	3	0	1	0	87.7	26.9	0	0	0	1.57403	37.5		1	2	3	37	1	0			1.44456	1.408	9.455	52.64	1.5	3	14	0	0	0	0	0	0	0	0	1	0	0
9052978	0	70	1	1752	1	0	4	1	1	0	2	2	0	3	0	82.7	26.9	1	2	1	1.94201	87.5		1	3	4	114	1	0			1.1564	1.37325	10.095	42.29	0	0	0	0	0	0	0	0	0	0	0	1	0	0
9054972	12	65	2	1596	1	0	4	1	1	0	2	2	1	2	0	75.1	29.5	1	3	2	1.75051	56.3		0	1	0	108	1	1			1.03146	1.01281	17.67	42.37	3.5	4	7	3	15	1	0	0	0	0	1	0	0	0
9055038	6	64	2	1679	1	0	4	2	2	1	1	3	0	2	1	92.3	32.7	1	3	3	1.49554	31.3		0	1	0	65	1	1			0.875848		19.495	39.79	8	14	37	2	19	1	1	1	1	1	1	0	0	0
9055361	18	62	2	1565	1	0	1	1	1	0	1	2	0	3	0	52.9	21.6	1	2	2	1.87506	75	1.76567	0	1	0	257	1	1	38	52	1.53669	1.44212	7.1	56.15	0	0	10.6	0	8.5	0	0	0	0	0	1	0	0	0
9055429	0	74	2	1640	1	0	4	1	1	0	2	2	0	3	0	55.8	20.7	0	0	0	2	100	2	1	2	2	134	1	1			1.13798	1.12499	11.2	39.7	0	0	0	0	0	0	0	0	0	0	0	1	0	0
9055967	0	70	1	1735.5	1	0	4	1	1	0	1	3	0	3	0	80	26.6	1	1	2	1.69897	50	1.74036	1	3	4	151	1	0			1.49421	1.4091	15.27				18.1	5	18.1	0	0	0	0	0	0	1	0	0
9056326	0	57	1	1745	2	0	3	5	4	1	2	1	0	1	0	80.2	26.3	0	0	0	1.91009	81.3	2	0	1	0	68	1	1			0.965484	1.1558	12.355	48.69	0	0	1	0	0	0	0	0	0	0	0	1	0	0
9057265	0	70	2	1620	1	0	4	1	3	1	1	3	0	3	0	100.2	38.2	0	0	0	1.87506	75	1.97772	1	1	1	42	1	0			1.04493	1.05705	10.405	56.15	0.5	0	0	1	0	0	0	0	0	0	0	1	0	0
9057417	0	68	2	1654.5	1	0	4	1	1	0	1	0	0	6	0	72.1	26.3	0	0	0	2	100	2	1	3	4	143	1	1			1.39276	1.2602	11.89	56.15	0	0	0	0	0	0	0	0	0	0	0	1	0	0
9057976	0	73	1	1730.5	1	0	4	1	1	0	2	2	0	3	0	70.9	23.7	0	0	0	1.91009	81.3	1.87506	1	2	2	166	1	1			1.23801	1.10184	11.695	48.33	1.5	1	3.2	2	6.4	0	0	0	0	0	0	1	0	0
9058960	0	60	2	1675.5	1	0	1	1	3	0	2	2	0	2	0	79.6	28.4	0	0	0	1.87506	75	1.87506	0	1	0		0	1	45	52	1.34635	1.38571	11.315	56.15	0.5	0	3	1	5	0	0	0	0	0	0	1	0	0
9059339	0	66	1	1849.5	2	0	4	1	3	1	2	3	0	2	0	104.2	30.5	1	1	1	1.87506	75		1	1	1	158	1	0			1.09951	1.10945	11.065	42.78	1	0	19	2	3	0	0	0	0	0	0	1	0	0
9059391	19	46	2	1650.5	1	0	1	1	3	0	2	2	1	0	1	64.4	23.6	1	2	2	1.64147	43.8	1.62014	1	3	4	205	1	1	48	52	1.42248	1.3836	8.325	54.62	0	0	4	0	4	1	0	0	0	0	1	0	0	0
9059837	14	73	1	1829	1	0	4	1	1	0	1	2	0	3	0	80.7	24.1	1	3	2	1.83759	68.8	1.87506	0	1	0	142	1	0			1.33735	1.32921	8.785	51.69			7.4	0	0	0	2	1	0	0	1	0	0	0
9059946	0	67	1		1	0	1	1	1	0	1	1	0	2	0	117.1	32	1	1	2	1.91009	81.3	2	1	2	2	115	1	1	20	35	0.948092	1.09382	12.735				0	0	0	0	0	0	0	0	0	1	0	0
9061162	0	53	2	1692	2	0	1	1	1	0	2	1	0	1	0	78.2	27.3	1	0	1	1.94201	87.5	1.87506	0	1	0	234	1	0	35	52	1.43937	1.40602	9.015	38.94	2	3	8	1	10	0	0	0	0	0	0	1	0	0
9061936	0	69	2	1690.5	2	0	4	1	1	0	1	1	0	2	0	74.4	26	0	0	0	1.79588	62.5		1	1	1	222	1	1			1.21433	1.11508	15.615	38.73	2	4	12	0	12	0	0	0	0	0	0	1	0	0
9062688	12	72	1	1750.5	1	0	1	1	1	0	1	2	0	3	0	82.7	27	1	3	2	1.64147	43.8	1.82413	1	3	4	368	1	1	16	30	1.36752	1.44975	10.25	51.57	2.5	3	12	2	11	1	0	0	0	0	1	0	0	0
9063428	24	64	2	1635.5	1	0	1	1	1	0	2	3	0	2	0	64.5	24.1	1	3	2	1.79588	62.5		0	1	0	199	1	1	17	48	1.19832	1.38246	12.065				11	3	14	1	0	0	1	1	1	0	0	0
9063934	19	73	2	1638.5	1	0	4	1	1	0	1	1	0	3	0	64.5	24	1	2	2	1.9722	93.8	2	0	1	0	123	1	1			1.29955	1.31878	12.52	46.99	0	0	0	0	0	1	0	0	0	0	1	0	0	0
9063955	0	69	2	1649	2	0	4	1	1	0		1	0	2	0	75.3	27.7	0	0	0	1.87506	75		1	2	2	202	1	1			1.17199	1.31471	14.645	54.81	1	0	0	2	13.8	0	0	0	0	0	0	1	0	0
9064464	5	59	2	1630	1	0	1	1	1	0	2	2	0	1	0	78.9	29.7	1	2	2	1.9722	93.8	2	1	3	4	133	1	1	16	52	1.5949	1.41814	8.925	54.95	0	0	0	0	0	0	0	0	0	0	1	0	0	0
9065820	0	71	2	1609	2	0	4	1	1	0	1	2	0	3	0	54.9	21.2	1	1	2	1.9722	93.8	1.96237	1	2	2	181	1	1			1.44092	1.40677	9.325	53.46	0.5	0	5	1	4	0	0	0	0	0	0	1	0	0
9066425	0	64	2	1541	2	0	4	1	1	0	1	1	0	2	0	94.5	39.8	0	0	0	1.87506	75	1.76567	1	1	1	189	1	1			1.38026	1.33458	7.97	54.12	1.5	0	4	3	5	0	0	0	0	0	0	1	0	0
9066677	6	49	2	1594	2	0	3	1	3	0	1	2	0	0	1	57.1	22.5	1	3	3	1.87506	75	1.65321	0	1	0	124	1	1			1.47984			33.74	0.5	1	22	0	0	1	1	1	1	1	1	0	0	0
9066770	0	48	1	1870	1	0	1	2	1	0	1	2	0	0	0	108.6	31.1	1	0	1	1.75051	56.3	2	1	2	2	269	1	1	25	42	1.20882	1.47449	12.405				11	0	0	0	0	0	0	0	0	1	0	0
9069736	0	71	1	1695	3	0	1	1	1	0	2	2	0	3	0	90	31.3	0	0	0	2	100	2	1	2	3	136	0	1	30	52	1.24378	1.39767	12.17				0	0	0	0	0	0	0	0	0	1	0	0
9069786	12	62	1	1790	1	0	4	1	1	0	2	3	0	2	0	86.1	26.9	1	2	2	1.64147	43.8		1	2	2	121	1	1			1.19119	1.26235	8.215	42.51	3.5	5	9.6	2	8.5	1	0	0	0	0	1	0	0	0
9070442	0	70	2	1636	1	0	1	1	2	1	1	1	0	3	0	72	26.9	0	0	0	1.79588	62.5		0	1	0	72	1	1	8	52	1.05097	1.08648	11.955	46.02			18	4	13.8	0	0	0	0	0	0	1	0	0
9070923	19	76	2	1525	1	0	3	1	2	1	1	2	0	3	1	83.3	35.8	1	3	3	2	100	2	1	2	3	55	1	1			0.965251	1.61904	12.61	25.29			0	0	0	1	0	0	0	0	1	0	0	0
9071463	12	66	1	1740	1	0	4	1	1	0	2	3	0	2	0	84	27.7	1	2	2	1.79588	62.5	1.83759	1	2	2	99	0	0			1.50094	1.28139	10.325	52.91	3	6	15	0	0	1	0	0	0	0	1	0	0	0
9072461	24	67	1	1737	1	0	4	1	1	0	1	2	0	2	0	88.5	29.3	1	3	2	1.9722	93.8	1.92942	0	1	0	172	1	1			1.35593	1.4084	9.08	52.95	2.5	4	7	1	1	1	0	0	1	1	1	0	0	0
9072956	12	71	2	1577	1	0	4	1	2	1	1	1	0	3	0	87.8	35.3	1	2	2	1.57403	37.5		1	2	2	139	1	1			1.05764	0.846668		45.64	0	0	35	0	0	1	0	0	0	0	1	0	0	0
9073948	0	71	1	1762	1	0	1	1	1	0	2	3	0	3	0	90.9	29.3	1	1	1	1.87506	75	2	1	2	2	72	1	0	40	3	1.16279	1.30026	12.22	51.55	0.5	1	3.2	0	0	0	0	0	0	0	0	1	0	0
9074163	0	62	2	1607	1	0	1	3	2	0	2	2	0	2	0	77.3	29.9	0	0	0	1.9722	93.8	1.96237	0	1	0	355	1	1	80	52	1.27755	1.55703	10.92	49.95			5	0	2	0	0	0	0	0	0	1	0	0
9074878	24	71	2	1490	1	0	4	1	1	0	1	2	0	3	1	61	27.5	1	3	2	2	100	1.87506	0	1	0	41	1	0			1.19617	1.12991	11.125	44.01	0	0	0	0	0	1	0	0	2	1	1	0	0	0
9075418	0	72	2	1606.5	1	0	4	1	1	0	1	3	0	7	0	53.5	20.7	0	0	0	1.9722	93.8		1	1	1	125	1	1			1.42349	1.41408	6.885	57.76	1	0	3	2	4	0	0	0	0	0	0	1	0	0
9075880	0	47	2	1538	1	0	1	1	1	0	2	3	0	0	0	98.5	41.6	1	0	1	2	100	2	0	1	0	163	1	1	30	16	1.37221	1.36738	8.38	48.6			0	0	0	0	0	0	0	0	0	1	0	0
9075939	18	56	2	1565.5	1	0	1	1	3	0	1	2	0	1	0	85.1	34.7	1	2	2	1.87506	75	1.87506	0	1	0	156	1	1	40	46	1.08844	1.16056	11.495	58.55	3.5	4	0	3	19	0	0	0	0	0	1	0	0	0
9076313	14	60	1	1804	1	0	1	1	1	0	2	3	0	2	0	97.6	30	1	2	2	1.64147	43.8	1.47712	1	3	4	182	1	1	30	40	1.11794	1.36902	11.14	35.16	6.5	4	21	9	32	0	2	1	0	0	1	0	0	0
9076604	18	54	2	1720	1	0	1	1	1	0	2	2	0	1	0	92.2	31.2	1	3	2	1.57403	37.5	1.52244	0	1	0	216	1	1	40	52	1.06298	1.04335	21.515		6.5	4	27.6	9	39.3	0	0	0	0	0	1	0	0	0
9076879	0	46	1	1789.5	1	0	1	1	1	0	2	3	0	1	0	102.1	31.9	1	1	1	1.91009	81.3	1.97772	1	2	2	115	1	0	40	52	1.34183	1.38007	10.38	65.02	1.5	3	1	0	0	0	0	0	0	0	0	1	0	0
9076900	0	62	2	1648	1	0	1	1	5	1	2	3	0	2	0	78.3	28.8	1	0	1	1.9722	93.8	2	1	2	2	182	1	1	30	50	1.20301	1.23468	16.61	55.09	0	0	0	0	0	0	0	0	0	0	0	1	0	0
9078889	0	75	2	1606	2	0	3	1	1	1	1	2	0	3	0	71.1	27.6	1	0	1	2	100	2	1	3	4	190	1	1			1.78731	1.46151	11.235	53.85	0	0	0	0	0	0	0	0	0	0	0	1	0	0
9081799	5	46	1	1703	1	0	1	1	3	1	1	2	0	1	0	128.2	44.2	1	2	2	1.39794	25	1.52244	1	3	4	360	1	1	48	52	1.46574	1.44618	10.45	44.28			18.1	2	17	0	0	0	0	0	1	0	0	0
9082631	0	57	2	1545	0	0	1	1	2	1	1	2	0	1	0	84.5	35.4	1	1	1	1.91009	81.3	1.96237	1	1	1	184	1	1	26	52	1.31839	1.33708	9.435	53.46	1	1	1.1	1	3.2	0	0	0	0	0	0	1	0	0
9082640	0	78	1	1801.5	1	0	4	1	1	0		0	0	4	1	86	26.5	1	1	1	1.87506	75	1.87506	0	1	0	100	1	1			0.974184		15.19	47.85	5	0	0	10	31	0	0	0	0	0	0	1	0	0
9084244	0	65	2	1715.5	1	0	4	1	1	0	2	3	0	2	0	88.2	30	1	1	1	1.87506	75	1.87506	1	1	1	186	1	1			1.11019	1.38562	9.405	51.57	0	0	2	0	1	0	0	0	0	0	0	1	0	0
9084391	0	74	2	1584	1	0	4	1	1	0	2	2	0	3	0	54.8	21.8	1	0	1	2	100	2	1	1	1	88	1	0			1.48976	1.38826	16.99	52.91			0	0	0	0	0	0	0	0	0	1	0	0
9084611	0	69	2	1740	1	0	1	1	1	0	2	2	0	2	1	83.6	27.6	1	0	1	1.79588	62.5		0	1	0	132	1	1	50	52	1.58479	1.5318		53.47	0	0	7.9	0	0	0	0	0	0	0	0	1	0	0
9085393	5	54	2	1645.5	1	0	1	1	3	0	2	3	0	1	0	73.6	27.2	1	3	2	1.91009	81.3		1	2	2	262	1	0	50	52	1.64069	1.43498	9.125	53.85	0	0	0	0	0	0	0	0	0	0	1	0	0	0
9085790	0	72	1	1771	2	0	4	3	1	0	2	2	0	3	0	107.2	34.2	0	0	0	1.91009	81.3		1	3	4	213	1	1			1.23229	1.25565	10.25	56.42	0.5	0	0	1	0	0	0	0	0	0	0	1	0	0
9086133	14	58	2	1719	1	0	4	1	3	1		3	0	1	0	87	29.4	1	3	2	1.79588	62.5		0	1	0	150	1	1			1.70068	1.66182	11.44	44.67	0	0	0	0	0	0	1	1	0	0	1	0	0	0
9088345	12	45	2	1613	1	0	4	1	1	0	2	1	1	3	0	69.8	26.8	1	2	2	1.64147	43.8	1.52244	1	1	1	94	1	1			1.51458	1.48384	11.285	50.63	7	4	35	10	38	1	0	0	0	0	1	0	0	0
9088396	0	62	2	1618	2	0	1	1	1	0	2	3	0	2	0	60.4	23.1	0	0	0	1.91009	81.3	1.87506	0	1	0	90	1	1	20	52	1.81571	1.56482	6.45	57.49	1	2	0	0	0	0	0	0	0	0	0	1	0	0
9088617	0	55	1	1890	1	0	1	1	1	0	2	3	0	1	0	111.4	31.2	0	0	0	2	100	2	1	3	4	139	1	0	50	52	1.82232	2.31803	5.905	64.02			0	0	0	0	0	0	0	0	0	1	0	0
9089119	0	63	2	1589	1	0	1	1	2	0	1	1	0	2	0	87.6	34.7	0	0	0	1.91009	81.3	1.96237	0	1	0	147	1	1	20	38	1.21655	1.42658	11.935	53.67	0	0	0	0	1	0	0	0	0	0	0	1	0	0
9089138	12	51	2	1612	1	0	1						0	1	0	110.4	42.5	1	2	2	1.79588	62.5	1.76567	0	1	0	111	1	1	28	44	0.889482	0.914683	21.175	31.03			26.6	6	27.6	1	0	0	0	0	1	0	0	0
9089627	0	66	2	1530	2	0	1	1	1	0	2	3	0	6	0	58	24.8	0	0	0	1.94201	87.5		1	1	1	213	1	1	50	52	1.56617	1.43498	10	49.27	0.5	1	0	0	0	0	0	0	0	0	0	1	0	0
9090290	19	48	1	1744	1	0	1	1	1	0	2	1	0	0	0	88	28.9	1	2	2	1.91009	81.3	1.82413	1	2	2	159	1	1	65	50	1.15274	1.23613	11.53	57.76	0	0	0	0	0	1	0	0	0	0	1	0	0	0
9090740	0	74	1	1634.5	1	0	4	3	5	0	2	3	0	3	0	69.1	25.9	0	0	0	1.83759	68.8	1.92065	1	1	1	146	1	1			1.38265	1.22111	10.705	45.86	0	0	0	0	0	0	0	0	0	0	0	1	0	0
9091623	0	51	2	1645	1	0	1	1	1	0	2	2	0	1	0	84	31	0	0	0	1.83759	68.8	1.87506	1	2	2	220	1	1	38	52	1.16993	1.19696	10.865	51.29	5	9	0	1	10	0	0	0	0	0	0	1	0	0
9092643	0	73	1	1704	1	0	4	1	1	0	2	3	0	3	1	86.7	29.9	1	0	1	1.94201	87.5	1.97772	1	2	2	142	1	1			1.60966	1.38571	8.635	59.62	0	0	1	0	1	0	0	0	0	0	0	1	0	0
9093126	0	67	2	1641	1	0	4	3	2	1	1	2	1	2	0	82.7	30.7	0	0	0	1.9722	93.8		1	1	1	89	1	0					15.595	56.42	0.5	1	0	0	0	0	0	0	0	0	0	1	0	0
9093584	0	61	1	1795	1	0	1	1	1	0	2	3	0	2	0	82.7	25.7	1	0	1	2	100	2	1	2	2	267	1	1	45	50	1.53492	1.4822	8.48	60.45	0	0	0	0	0	0	0	0	0	0	0	1	0	0
9093622	0	70	1	1814.5	1	0	4	1	5	0	2	2	0	3	0	74.1	22.5	1	1	1	1.75051	56.3		1	2	2	167	1	1			1.65906	1.52509	10.995	54.26	1	2	9.6	0	0	0	0	0	0	0	0	1	0	0
9094841	0	55	2	1653.5	2	0	1	1	1	0	1	1	1	1	0	68.9	25.2	0	0	0	2	100	2	1	3	4	228	1	1	40	52	1.61095	1.35648	6.565	52.91	0.5	1	0	0	0	0	0	0	0	0	0	1	0	0
9095389	0	68	2	1576	1	0	4	1	1	0	1	1	0	2	0	77.2	31.1	0	0	0	2	100	2	1	3	4	148	1	1			1.54979	1.41955	7.375	57.76	0	0	0	0	0	0	0	0	0	0	0	1	0	0
9095865	0	66	2		3	0	4	3	1	0	1	1	0	2	0	68.3	31.6	0	0	0	1.87506	75	1.52244	1	1	1	88	1	1			1.23954	1.07698	13.25	51.57	2.5	4	34	1	11	0	0	0	0	0	0	1	0	0
9096402	19	58	2	1499	1	0	3	1	3	0	1	1	0	1	0	81.4	36.2	1	2	2	1.57403	37.5		0	1	0	27	1	0			1.0846	0.897062	15.455	28.43	9.5	9	29.8	10	31.9	1	0	0	0	0	1	0	0	0
9097751	12	57	2	1566	1	0	1						0	1	0	50	20.4	1	3	3	0.799341	6.3	1.39794	0	1	0	404	0	0	60	42	1.17199	1.1196	12.83				34	12	39	1	0	0	0	0	1	0	0	0
9098882	0	78	2	1626	1	0	1	1	2	1	1	3	0	3	0	76.3	28.9	1	2	1	1.83759	68.8	1.96237	0	1	0	76	1	1	10	12	1.43988	1.23483	9.705	55.87	0.5	1	3.2	0	0	0	0	0	0	0	0	1	0	0
9099363	0	69	2	1586	1	0	1	1	1	0	2	2	0	2	0	65.5	26	0	0	0	1.57403	37.5	1.92065	1	1	1	190	1	0	45	52	1.52207	1.39329	10.935	56.71	0.5	1	5	0	0	0	0	0	0	0	0	1	0	0
9099961	0	72	2	1635.5	1	1	4	1	1	0	1	2	0	3	0	61.1	22.8	1	1	1	1.83759	68.8		1	2	2	122	1	1			1.55159	1.48406	10.3	58.05	0	0	2	0	0	0	0	0	0	0	0	1	0	0
9100699	12	77	2	1605	1	0	3	3	1	0	2	1	0	3	1	63.9	24.8	1	2	2	1.49554	31.3		1	1	1	38	1	0			0.971581	1.25865	25.13	41.18	8	6	0	10	39.3	1	0	0	0	0	1	0	0	0
9101076	0	60	2	1617	1	0	4	1	1	0	2	2	0	2	0	79.4	30.4	1	1	2	1.94201	87.5	1.9722	1	3	4	181	1	1			1.20084	1.46386	8.17	40.91	0.5	1	4	0	2	0	0	0	0	0	0	1	0	0
9101951	0	49	1	1727	1	0	1	1	1	0	2	3	0	0	0	72.3	24.2	0	0	0	2	100	2	1	2	2	230	1	1	50	50	1.34228	1.67624	9.9	61.51			0	0	0	0	0	0	0	0	0	1	0	0
9102958	0	66	2	1584.5	2	0	4	1	1	0	1	3	0	6	0	66.6	26.5	0	0	0	1.91009	81.3	1.9722	1	2	2	160	1	1			1.30208	1.26707	8.64	54.52	1	1	1	1	2	0	0	0	0	0	0	1	0	0
9103365	14	46	2	1637	1	0	3	1	1	0	2	1	0	0	0	92.5	34.5	1	2	2	1.83759	68.8	1.92065	0	1	0	27	1	0			1.30251	1.33369	10.61	43.7	3	4	5	2	0	0	2	1	0	0	1	0	0	0
9103811	0	49	2	1575.5	1	0	1	1	1	0	2	3	0	0	0	49.1	19.8	1	0	1	1.91009	81.3	1.87506	1	2	2	67	1	0	40	40	1.52788	1.47552	9.935	57.76			1	1	2	0	0	0	0	0	0	1	0	0
9103968	19	63	2	1565.5	2	0	3	1	1	0	2	3	0	6	1	87	35.5	1	2	2	1.94201	87.5	1.92065	0	1	0	87	1	1			1.3587	1.3611	9.385	60.47	0	0	0	0	0	1	0	0	0	0	1	0	0	0
9111399	0	51	2	1679.5	1	0	1	1	1	0	2	3	0	1	0	56.8	20.1	0	0	0	1.87506	75	1.9722	1	2	2	60	1	0	40	52	1.39082	1.42954	11.735	57.76	0	0	0	0	0	0	0	0	0	0	0	1	0	0
9112020	0	63	1		1	0	1	1	1	0	2	2	0	2	0	90.9	24.6	0	0	0	1.9722	93.8	2	1	3	4	277	0	0	50	52	1.78253	1.64738	10.97	56.42	0	0	0	0	0	0	0	0	0	0	0	1	0	0
9113414	0	77	2	1670.5	1	0	4	1	1	0	2	3	0	3	0	77.6	27.8	0	0	0	2	100	2	1	1	1	199	1	1			1.30336	1.39145	10.595	57.76	0	0	0	0	0	0	0	0	0	0	0	1	0	0
9114036	19	77	1	1752	1	0	4	1	1	0	2	3	0	4	0	75.9	24.7	1	2	3	1.91009	81.3	2	1	1	1	21	0	0			1.58793	1.43869	7.77	35.09	0	0	4.3	0	1.1	1	0	0	0	0	1	0	0	0
9114544	0	61	2	1600.5	1	0	4	1	1	0		3	0	2	0	86	33.6	1	0	1	2	100	2	1	2	2	97	1	1			1.38696	1.33712	8.435	56.15	0	0	1	0	0	0	0	0	0	0	0	1	0	0
9115289	0	55	2	1607	1	0	1	1	3	1	1	2	0	1	0	92.5	35.8	1	0	2	1.57403	37.5	1.65321	1	1	1	76	1	1	40	40	1.66875		8.16	52.05	7.5	11	11	4	21	0	0	0	0	0	0	1	0	0
9115742	0	70	1	1776.5	1	0	4	1	1	0		3	0	3	0	76.5	24.2	1	0	2	2	100		0	1	0		1				1.43113	1.35681	15.97	52.91	0	0	0	0	0	0	0	0	0	0	0	1	0	0
9115859	5	69	2	1660	1	0	2	4	3	0	1	0	0	2	0	82	29.8	1	3	3	1.87506	75	2	1	1	1	231	1	1	20	52	1.0846	1.21201	27.045	50.94			8	0	0	0	0	0	0	0	1	0	0	0
9116534	0	71	2	1633	1	0	4	1	1	0	1	2	0	3	0	80.2	30.1	1	0	2	2	100	2	0	1	0	110	1	1			1.24649	1.1088	15.925	56.42	0	0	0	0	0	0	0	0	0	0	0	1	0	0
9116754	19	70	2	1535	2	0	1	1	1	0	2	3	0	3	0	62.5	26.5	1	2	2	1.87506	75	1.74036	1	1	1	168	0	0	15	52	1.31839	1.28646	14.06	57.05	0.5	0	16	1	19	1	0	0	0	0	1	0	0	0
9117692	0	47	1	1799	1	0	1	2	3	0	1	2	0	0	0	74.6	23.1	0	0	0	2	100	2	0	1	0	163	1	1	30	52	1.46789	1.49254	8.61				0	0	0	0	0	0	0	0	0	1	0	0
9118061	0	68	2	1625	1	0	1	1	1	0	1	1	0	2	0	76.9	29.1	0	0	0	1.87506	75	1.87506	0	1	0	76	1	0	16	50	1.42959	1.36458	11.205	56.15	0.5	0	6	1	8	0	0	0	0	0	0	1	0	0
9118211	5	63	2	1553	2	0	1	3	2	1	1	1	0	2	0	85	35.2	1	2	2	1.57403	37.5		0	1	0	157	1	1	48	52	1.21988	1.42237	20.81	32.85	8.5	0	36	17	50	0	0	0	0	0	1	0	0	0
9119057	0	73	2	1637.5	1	0	4	1	1	0	2	3	0	3	0	61	22.7	0	0	0	1.91009	81.3		1	1	1	152	1	1			1.35731	1.33098	10.625	51.85	0	0	0	0	0	0	0	0	0	0	0	1	0	0
9119950	0	61	2	1588.5	1	0	1	1	1	0	1	1	0	2	0	72.3	28.7	1	1	3	1.94201	87.5		0	1	0	161	1	1	37	52	1.59172	1.47995	12.865	58.84	2.5	5	6	0	9	0	0	0	0	0	0	1	0	0
9120059	0	52	1	1802.5	1	0	1	1	1	0	1	2	1	1	0	92.5	28.5	1	0	2	2	100	1.96237	1	2	2	269	1	1	40	45	1.34409	1.55153	9.505		0	0	0	0	0	0	0	0	0	0	0	1	0	0
9120941	19	67	2	1663	1	1	1	1	5	1	1	3	0	2	0	82.6	29.9	1	2	2	1.94201	87.5		0	1	0	60	1	0	20	20	0.974184	1.11907	14.41	38.05	0	0	0	0	0	1	0	0	0	0	1	0	0	0
9121030	19	73	2	1488	1	0	1	1	1	0	2	2	0	3	0	61	27.6	1	3	2	2	100		0	1	0	124	1	1	10	50	1.54619	1.43968	9.67	52.08	0	0	0	0	0	1	0	0	0	0	1	0	0	0
9123289	0	56	2	1516.5	2	0	1	1	1	0	2	1	0	1	0	53.3	23.2	0	0	0	2	100		1	1	1	188	1	1	32	40	1.22926	1.24077	6.89	62.04	0	0	0	0	0	0	0	0	0	0	0	1	0	0
9124421	0	57	1	1836.5	1	0	1	1	1	0	2	2	0	1	0	106.9	31.7	1	1	1	1.9722	93.8	2	0	1	0	145	1	1	40	32	1.16788	1.2119	10.595	53.46	0.5	1	0	0	0	0	0	0	0	0	0	1	0	0
9126014	0	64	2	1667	1	0	1	1	3	1	1	2	0	2	0	59.3	21.3	0	0	0	2	100	2	1	3	4	116	1	1	20	52	1.33556	1.38538	8.28	60.53	1	2	0	0	0	0	0	0	0	0	0	1	0	0
9126532	0	70	1	1825	0	0	1	1	1	0	2	3	0	3	0	87.5	26.3	0	0	0	1.87506	75	2	1	2	2	91	1	1	40	52	1.8315	1.90358	9.215	56.71	0.5	0	0	1	0	0	0	0	0	0	0	1	0	0
9127197	6	59	1	1741.5	2	0	3	2	5	1		1	0	1	1	97.3	32.1	1	2	3	1.75051	56.3	1.69897	0	1	0	34	1	0			1.18203		11.03				29	7	23	1	2	1	2	1	1	0	0	0
9129011	0	59	2	1605	1	0	1	1	2	1	1	3	0	1	0	73	28.3	1	0	1	1.91009	81.3	1.95424	1	1	1	255	1	1	36	52	1.33067	1.25219	8.845	54.26	0	0	0	0	0	0	0	0	0	0	0	1	0	0
9130641	0	54	2	1673.5	1	0	1	4	1	0		1	0	1	0	86.8	31	0	0	0	1.9722	93.8	2	0	1	0	210	1	0	50	52	1.32363	1.36277	13.72	49.64			2	0	0	0	0	0	0	0	0	1	0	0
9131266	0	57	1	1811	1	0	4	1	1	0	2	2	0	1	0	89	27.1	1	0	2	1.64147	43.8	1.60206	1	2	2	145	1	1			1.11019	0.997108	18.69	46.59			20	7	24	0	0	0	0	0	0	1	0	0
9132472	0	77	2	1560.5	2	0	1	1	2	0	1	1	0	3	0	56	23	0	0	0	2	100		1	2	3	109	1	1	25	12	1.13154	1.23232	11.99	49.68	0	0	0	0	0	0	0	0	0	0	0	1	0	0
9133451	5	46	1		1	0	1	1	1	0	2	3	0	0	0	104.1	28.3	1	2	2	1.69897	50	1.81291	1	2	3	210	1	1	40	52	1.36333	1.34866	5.39	57.76	0	0	1	0	0	0	0	0	0	0	1	0	0	0
9133464	0	78	2	1676.5	2	0	4	1	1	0	2	3	1	3	0	68.3	24.3	0	0	0	2	100	1.95424	1	1	1	52	1	1			1.24494	1.14748	14.81	52.91	0	0	1	0	0	0	0	0	0	0	0	1	0	0
9133694	0	69	1	1804.5	2	0	1	1	1	0	2	3	0	2	0	72.6	22.3	1	0	2	1.87506	75	1.92065	1	2	2	185	1	0	20	43	1.45613	1.38365	17.685	56.15	2	4	5.3	0	0	0	0	0	0	0	0	1	0	0
9135838	0	75	2	1627.5	1	0	4	1	2	1	1	1	0	3	0	59.1	22.3	0	0	0	1.87506	75	2	1	1	1	138	1	1			1.70648	1.41628	9.255	56.15	5	10	1	0	0	0	0	0	0	0	0	1	0	0
9135902	6	52	1	1746.5	1	0	1						0	1	0	109.3	35.8	1	2	2	1.57403	37.5	1.60206	1	3	4	240	1	1	40	52	1.17647	1.20344	11.86	31.29	7	6	25	8	32	1	1	1	1	1	1	0	0	0
9136240	0	64	2	1585	2	0	4	1	1	0	2	2	0	2	0	56.8	22.6	0	0	0	1.94201	87.5	2	0	1	0	170	1	1			1.20518	1.3092	11.175	59.4	0	0	0	0	0	0	0	0	0	0	0	1	0	0
9136484	12	49	1	1687	2	0	1	1	1	0	2	3	0	0	0	79.8	28	1	2	2	1.83759	68.8	1.92942	1	2	2	354	1	1	70	52	1.36612	1.2738	8.565	56.44	3.5	2	0	5	4	1	0	0	0	0	1	0	0	0
9137248	0	75	2	1563	1	0	4	1	1	0	2	3	0	3	0	68.5	28	1	0	1	2	100	1.95424	1	2	2	127	1	1			1.54202	1.39816	7.605	56.15	0	0	0	0	0	0	0	0	0	0	0	1	0	0
9137840	0	64	2	1525.5	1	0	1	1	1	0	2	3	0	2	0	65.5	28.1	1	0	1	1.91009	81.3		0	1	0	94	1	1	4	46	1.45719	1.41343	6.83	54.51	0.5	1	3	0	1	0	0	0	0	0	0	1	0	0
9138467	0	77	2	1594.5	2	0	3	1	3	1	1	1	0	3	0	63.5	25	1	1	1	1.91009	81.3	2	0	1	0	25	1	0			1.45826	1.28787	9.545	44	0	0	0	0	0	0	0	0	0	0	0	1	0	0
9140040	18	72	1	1768.5	1	0	1	1	1	0	1	2	0	4	1	78.7	25.2	1	2	2	1.9722	93.8	2	1	3	4	198	1	1	8	20	1.68138	1.46103		55.1	0	0	0	0	0	0	0	0	0	0	1	0	0	0
9140600	12	67	2	1733	2	0	4	1	3	0	1	2	0	2	0	100	33.3	1	2	2	1.57403	37.5	1.49554	1	2	3	130	1	1			1.24031	1.27563	20.84	32.94	0.65	1.3	37	0	0	1	0	0	0	0	1	0	0	0
9140640	0	62	2	1631	1	0	1	6	5	1		1	0	2	0	108.2	40.7	1	1	2	2	100	2	1	1	1	27	1	0	40	52	1.30336	1.37405	14.31	57.2	0	0	0	0	0	0	0	0	0	0	0	1	0	0
9142466	0	71	2	1609.5	2	0	4	1	1	0	2	2	0	3	0	73.5	28.4	0	0	0	1.9722	93.8	2	1	1	1	50	1	1			1.37646	1.25404	11.64		0.5	0	0	1	0	0	0	0	0	0	0	1	0	0
9142896	0	67	2	1610.5	1	0	1	1	5	0	1	3	0	2	0	59.4	22.9	0	0	0	1.94201	87.5	1.87506	1	1	1	180	1	1	40	52	1.1554	1.50858	15.58	50.48	1	2	4	0	0	0	0	0	0	0	0	1	0	0
9143014	0	77	1	1682.5	2	0	1	1	1	0	2	3	0	3	0	78.7	27.8	0	0	0	2	100	2	1	2	2	37	1	0	35	52	1.41143	1.41248	10.465		0	0	0	0	0	0	0	0	0	0	0	1	0	0
9143031	0	50	1	1774.5	2	0	1	1	1	0	2	3	0	1	0	78.9	25.1	1	0	1	2	100	2	1	1	1	130	1	1	35	35	1.62602	1.51126	4.765	59.11	1.5	3	0	0	0	0	0	0	0	0	0	1	0	0
9143312	12	56	1	1817	1	0	1	1	1	0	2	2	0	1	0	86.5	26.2	1	3	2	1.79588	62.5	1.39794	1	3	4	278	1	0	40	50	1.21803	1.51337	11.33	52.22	2	0	7	4	18	1	0	0	0	0	1	0	0	0
9143547	0	67	2	1590	1	0	1	1	3	1	1	2	0	2	0	57	22.5	0	0	0	1.94201	87.5	2	1	1	1	92	1	1	10	42	1.50376	1.40984	10.015	57.76	2.5	5	0	0	0	0	0	0	0	0	0	1	0	0
9143628	24	48	1	1589	1	0	3	6	4	0	1	2	0	0	1	77.7	30.8	1	3	3	1.83759	68.8	1.82413	1	3	4	96	1	1					10	34.57			6.4	0	4.3	1	2	1	0	0	1	0	0	0
9144057	0	72	1	1709	1	0	4	1	1	0	2	3	0	3	0	73.5	25.2	0	0	0	1.79588	62.5	1.96237	0	1	0	86	1	0			1.64136	1.58259	12	56.15	0	0	1.1	0	0	0	0	0	0	0	0	1	0	0
9144547	0	46	1	1831.5	0	0	1	1	1	0	2	2	0	0	0	80.7	24.1	0	0	0	1.79588	62.5	1.87506	1	3	4	208	1	1	20	40	1.52439	1.46386	8.505	56.15	0.5	0	3	1	8	0	0	0	0	0	0	1	0	0
9144760	0	77	1	1819	1	0	1	1	1	0	2	1	0	3	0	83.9	25.4	1	1	1	1.94201	87.5		1	1	1	185	0	0	40	52	1.16009	1.3352	14				0	0	0	0	0	0	0	0	0	1	0	0
9144896	0	68	2	1663.5	2	0	4	1	1	0	1	1	0	2	0	82	29.6	0	0	0	1.94201	87.5	1.92065	1	2	2	60	1	1			1.20409	1.15347	10.655	49.68	0.5	0	5.3	1	7.4	0	0	0	0	0	0	1	0	0
9146545	0	69	2	1693.5	1	0	4	1	1	0	2	2	0	4	0	73	25.5	0	0	0	1.69897	50		1	3	4	136	1	1			1.12613	1.15337	16.97	47.09	1.5	3	6	0	5	0	0	0	0	0	0	1	0	0
9146898	0	66	1	1781	2	0	4	1	1	0	2	3	0	2	0	86	27.1	0	0	0	1.9722	93.8	2	1	2	2	163	1	1			1.24301	1.30732	13.28	56.15	0	0	0	0	0	0	0	0	0	0	0	1	0	0
9148338	0	61	2	1765	1	0	4	4	3	0	1	1	0	2	0	105.7	33.9	0	0	0	1.94201	87.5	1.97772	1	1	1	90	1	1			1.33869	1.18857	11.25				2	0	4	0	0	0	0	0	0	1	0	0
9149679	0	61	2	1704.5	2	0	1	1	2	0	2	2	0	2	0	63.8	22	0	0	0	1.94201	87.5	2	0	1	0	143	1	0	40	52	1.24649	1.31471	16.235	59.11	0.5	0	0	1	3	0	0	0	0	0	0	1	0	0
9150196	0	60	2	1661	1	0	1	1	2	0	1	2	0	2	0	83.7	30.3	1	0	1	1.9722	93.8		1	1	1	133	1	1	2	25	1.22026	1.34821	10.375	63.13	1	0	0	2	1	0	0	0	0	0	0	1	0	0
9150288	0	78	1	1771	1	0	4	1	1	0	1	3	0	3	0	97.3	31	0	0	0	1.87506	75		1	1	1	129	1	1			1.00226	0.908657	13.82				16	3	16	0	0	0	0	0	0	1	0	0
9150439	5	78	1	1734.5	1	0	4	1	1	0	2	3	0	3	0	83.2	27.7	1	3	2	2	100	2	0	1	0	34	1	0			1.21286	1.21769	10.39	34.01			0	0	0	0	0	0	0	0	1	0	0	0
9150876	0	61	2	1573	2	0	1	1	1	0	2	3	0	2	0	72.3	29.2	1	0	1	1.83759	68.8	1.79588	0	1	0	212	1	1	20	32	1.46252	1.09996	9.535	49.11	7	11	2	3	9	0	0	0	0	0	0	1	0	0
9152525	0	68	2		1	0	4	1	3	1	1	3	0	6	0	52	24.7	1	1	1	1.9722	93.8	1.96237	0	1	0	70	1	0			1.21212	1.02638	12.02	49.84	0	0	0	0	0	0	0	0	0	0	0	1	0	0
9152569	0	57	1	1728	1	0	4	6	1	0	2	3	0	1	0	81.2	27.2	0	0	0	2	100	1.94201	1	1	1	188	1	1			1.79695	1.65782	5.8	51.29	0	0	1	0	1	0	0	0	0	0	0	1	0	0
9154214	18	72	1	1697.5	2	0	1	1	1	0	2	3	0	3	0	81.3	28.2	1	3	2	1.75051	56.3	1.76567	0	1	0	282	1	0	40	26	1.56495	1.47178	15.02	50.61	2	3	12	1	8	0	0	0	0	0	1	0	0	0
9154516	5	78	2	1565	1	0	4	1	3	0	1	1	0	3	0	57.9	23.6	1	2	2	2	100	2	1	2	2	155	1	1			1.60385	1.42015	9.32	49.68	0	0	0	0	0	0	0	0	0	0	1	0	0	0
9154793	0	61	1	1782	2	0	3	4	3	1	2	2	0	2	0	101.4	31.9	1	0	1	1.64147	43.8	1.49554	0	1	0	142	1	1			1.25117	1.26342	8.315	33.58	5.5	11	15.9	0	17	0	0	0	0	0	0	1	0	0
9155861	18	47	2	1694.5	1	0	1	1	1	0	2	3	0	0	1	66.6	23.2	1	2	2	1.27416	18.8		1	1	1		1	1	24	52	1.76991	1.76437	6.88	49.94	1.5	0	1	3	19	0	0	0	0	0	1	0	0	0
9156309	0	74	2	1621.5	2	0	4	1	1	0	2	2	0	3	0	73.6	28	0	0	0	2	100	2	1	2	3	105	1	1			1.10284	1.06712	9.025				0	0	0	0	0	0	0	0	0	1	0	0
9156526	12	57	1	1719.5	1	0	4	1	1	0	2	3	0	1	1	68.1	23	1	3	2	1.69897	50	1.64147	1	2	3	88	1	0			1.40154	1.45852	12.875	43.05	6	6	0	6	11	1	0	0	0	0	1	0	0	0
9156716	18	52	1	1768	2	0	1						0	1	0	85	27.2	1	2	2	1.87506	75	1.82413	1	3	4	200	1	1	40	49	1.48976	1.71262	6.42		1.5	1	3	2	5	0	0	0	0	0	1	0	0	0
9158391	12	70	1	1788.5	0	0	4	1	1	0	1	2	0	3	0	114.8	35.9	1	2	2	1.75051	56.3		1	2	2	138	1	1			1.24844	1.18092	11	39.82	5.5	5	22	6	20	1	0	0	0	0	1	0	0	0
9159540	0	48	2	1610.5	2	0	1	1	1	0	2	2	0	0	0	59	22.7	0	0	0	1.69897	50	1.69897	1	2	3	143	1	1	40	52	1.70867	1.65542	7.235	58.57	0.5	1	0	0	6	0	0	0	0	0	0	1	0	0
9159804	0	57	1	1655	1	0	1	1	3	0	2	2	0	6	0	102.6	37.5	1	0	1	2	100	2	0	1	0	276	1	1	40	52	1.53846	1.44118	8.42	56.4	0	0	0	0	0	0	0	0	0	0	0	1	0	0
9160270	0	60	2	1676	1	0	1	1	1	0	1	2	0	2	0	88.3	31.4	0	0	0	1.9722	93.8		1	3	4	170	1	1	40	52	1.17336	1.21825	10.735	58.54	0	0	0	0	0	0	0	0	0	0	0	1	0	0
9161012	0	69	2	1589	2	0	4	1	1	0		1	0	2	0	65.7	26	0	0	0	1.94201	87.5		1	2	2	193	1	1			1.32935	1.4476	12.22	54.77	0	0	4	0	3	0	0	0	0	0	0	1	0	0
9161024	19	68	2	1490.5	1	0	4	2	1	0	1	0	0	2	0	69.8	31.4	1	3	2	1.9722	93.8	2	0	1	0	244	1	1			1.09111	1.07362	11.345	53.64	0	0	0	0	0	1	0	0	0	0	1	0	0	0
9161267	0	76	1	1758.5	1	0	4	1	1	0	2	0	0	3	0	91.1	29.5	1	0	1	2	100	1.9722	1	2	2	250	1	1			1.43472	1.41448	10.325	57.49	0	0	0	0	0	0	0	0	0	0	0	1	0	0
9162299	14	78	1	1795	2	0	1	1	2	1	1	2	0	3	1	91.8	28.5	1	3	3	1.39794	25	1.39794	1	2	2	76	1	1	40	13	1.15774	1.08035	19.795	36.55			38	11	38	0	0	0	2	1	1	0	0	0
9162394	0	62	1	1711.5	1	0	4	1	1	0		2	1	2	1	86	29.4	1	0	1	2	100	1.96237	1	1	1	169	1	1			1.46951	1.5625	9.795	51.64	0.5	0	0	1	0	0	0	0	0	0	0	1	0	0
9162458	19	60	2	1570.5	1	0	1	1	1	0	2	2	1	2	0	63.2	25.6	1	2	2	1.9722	93.8	2	0	1	0	167	0	0	16	52	1.47167	1.43611	11.735	62.31	0.5	0	0	1	1	1	0	0	0	0	1	0	0	0
9162498	0	70	1	1641	1	0	1	1	1	0	1	0	1	9	1	77.4	28.7	0	0	0	2	100	2	1	1	1	172	1	1	30	40	1.27877	1.04789	7.98	48.33	0	0	0	0	0	0	0	0	0	0	0	1	0	0
9162770	0	56	2	1553	1	0	4	1	2	0	1	2	0	1	1	56.1	23.3	0	0	0	2	100	2	1	1	1	152	1	1			1.77226	1.82465	8.785	56.71	0	0	0	0	0	0	0	0	0	0	0	1	0	0
9163391	0	52	2	1538	0	1	1	1	1	0	2	3	0	1	0	46.3	19.6	1	0	1	2	100	2	0	1	0	40	1	0	40	52	1.50943	1.55207	9.175	58.84	0	0	0	0	0	0	0	0	0	0	0	1	0	0
9164467	0	61	2	1618	2	0	1	1	1	0	2	2	0	2	0	54	20.6	0	0	0	1.94201	87.5	1.96237	0	1	0	219	1	0	40	52	1.19403	1.29437	10.25	54.53	0.5	1	2	0	2	0	0	0	0	0	0	1	0	0
9164965	12	66	2	1570.5	1	0	2	1	1	0	2	1	0	3	1	72.2	29.3	1	2	2	1.94201	87.5	1.95424	1	2	2	85	1	1	20	52	1.38026	1.34273	10.435	54.26	4.5	6	0	3	3	1	0	0	0	0	1	0	0	0
9165970	0	65	1	1721	1	0	4	1	1	0	1	2	0	2	0	72.5	24.5	0	0	0	1.91009	81.3	1.92942	1	1	1	245	1	1			1.59172	1.58945	9.235	53.2	0	0	0	0	0	0	0	0	0	0	0	1	0	0
9166930	0	73	2	1541.5	2	0	4	1	2	1	2	3	0	7	0	69.7	29.3	1	0	2	1.64147	43.8		1	2	2	57	1	1			1.16993	1.13911	11.535	39.62	4.5	2	37	7	40	0	0	0	0	0	0	1	0	0
9167018	0	69	2	1611	1	0	1	1	5	1	2	3	0	2	0	69	26.6	0	0	0	2	100	2	1	1	1	141	1	1	18	36	1.74825	1.59109	8.945	55.92	0	0	0	0	0	0	0	0	0	0	0	1	0	0
9167275	0	78	1	1700	1	0	4	1	2	0	1	0	0	3	0	72.2	25	0	0	0	2	100	2	1	3	4	102	1	0			1.20736	1.16036	10.445	55.09	0	0	0	0	0	0	0	0	0	0	0	1	0	0
9167502	26	62	2	1587	2	0	1	1	1	0	2	2	0	2	0	82.2	32.6	1	2	2	1.91009	81.3		1	2	3	174	1	0	26	52	1.4782	1.36142	9.75	48.3	0.5	0	0	1	0	0	0	0	2	1	1	0	0	0
9167541	0	74	2	1699.5	1	0	4	1	2	1		3	0	3	0	84.4	29.2	1	1	1	1.9722	93.8	1.92065	1	2	2	134	1	1			1.1458	1.09948	19.095	55.6	0.5	1	0	0	1	0	0	0	0	0	0	1	0	0
9168709	0	65	2	1656	1	0	1	1	1	0	1	2	0	2	0	83.4	30.4	1	0	1	1.94201	87.5	1.95424	1	1	1	200	1	1	60	52	1.45455	1.21007	12.2	53.42	0.5	0	1	1	1	0	0	0	0	0	0	1	0	0
9169022	0	54	2	1640	1	0	1	1	1	0	2	1	0	1	0	76.7	28.5	0	0	0	1.87506	75	1.87506	0	1	0	249	1	1	50	52	1.2837	1.15357	8.685	53.47	1.5	0	0	3	7	0	0	0	0	0	0	1	0	0
9169092	0	55	2	1613	1	0	1	1	5	0	1	1	1	1	0	100.5	38.6	0	0	0	1.87506	75	1.8451	0	1	0	172	1	0	32	16	1.01266	1.23407	12.745	47.34	2	4	28	0	0	0	0	0	0	0	0	1	0	0
9169499	0	67	2	1590.5	2	0	4	1	1	0	2	2	0	2	0	76.1	30.1	1	1	1	1.94201	87.5	1.97772	1	1	1	100	1	1			1.24378	1.11025	11.285	43.19	0.5	0	5	1	3	0	0	0	0	0	0	1	0	0
9170011	19	75	2	1580	1	0	4	1	2	1	1	0	0	4	1	77.9	31.2	1	3	2	1.9722	93.8		1	1	1	25	1	0			0.861883	0.84016	10.41	44.17			0	2	0	1	0	0	0	0	1	0	0	0
9170228	0	72	2	1621	1	0	4	1	1	0	1	1	0	3	0	96.1	36.6	0	0	0	2	100	2	0	1	0	128	1	1			1.30634	1.36677	8.375	54.8	0	0	2	0	0	0	0	0	0	0	0	1	0	0
9170503	0	77	2	1619	1	0	4	1	1	0	2	2	0	3	0	53.8	20.5	0	0	0	1.87506	75	2	1	1	1	111	1	1			1.45455	1.51246	7.625	55.09	0	0	0	0	0	0	0	0	0	0	0	1	0	0
9170536	0	65	2	1622	1	0	4	1	3	1	2	3	0	2	0	59.8	22.7	1	0	1	1.94201	87.5		1	2	2	107	1	1			1.46628	1.37722	10.095	56.14	0	0	0	0	3	0	0	0	0	0	0	1	0	0
9171457	0	61	2	1572.5	1	0	3	1	1	0	2	3	0	2	0	78.6	31.8	0	0	0	1.87506	75		0	1	0	63	1	0			0.763504	0.781769		25.44	2.5	4	3.4	1	2.4	0	0	0	0	0	0	1	0	0
9171766	12	53	2	1551	1	0	3	1	1	0	2	3	0	1	1	102.7	42.7	1	3	2	1.75051	56.3	1.69897	0	1	0	112	1	1			1.09589	1.28862	10.035	17.33	5	2	3	8	22	1	0	0	0	0	1	0	0	0
9173013	6	79	2	1615	1	0	4	1	2	1	1	2	0	4	0	70.4	27	1	3	2	1.64147	43.8		1	2	3	137	1	1						26.92			23	8.8	28	1	2	1	2	1	1	0	0	0
9173462	19	51	2	1573.5	0	0	1	1	1	0	2	3	0	1	0	76.2	30.8	1	2	2	1.91009	81.3	1.87506	1	2	3	329	1	1	40	52	1.33289	1.27898	9.43	49	2	3	6	1	4	1	0	0	0	0	1	0	0	0
9173587	0	62	2	1553.5	1	0	1	1	1	0	2	3	0	2	0	85	35.2	1	1	2	1.94201	87.5	2	1	1	1	112	1	1	16	52	1.62272	1.28411	10.755	59.11	2.5	5	1	0	1	0	0	0	0	0	0	1	0	0
9173950	0	62	2	1562	1	0	1	1	5	1	2	3	0	2	0	73.6	30.2	0	0	0	1.87506	75		1	2	2	51	1	0	20	16	1.36333	1.54065	7.125	57.26	0	0	4.5	0	5.7	0	0	0	0	0	0	1	0	0
9174582	0	48	2	1672	1	0	1	1	5	0	2	2	1	0	0	82	29.3	1	1	1	2	100	1.97772	1	3	4	87	1	1	44	52	1.31148	1.29262	9.235	56.15	0	0	0	0	1	0	0	0	0	0	0	1	0	0
9175204	0	61	2	1709.5	2	1	1	2	5	1	1	2	0	2	0	83.9	28.7	1	0	1	1.75051	56.3		1	1	1	170	1	1	35	52	1.28617	1.33569	14.03	53.46	2	3	9.6	1	9.6	0	0	0	0	0	0	1	0	0
9175275	18	74	2	1664.5	1	0	4	1	1	0	2	2	0	3	0	75.8	27.4	1	2	2	1.79588	62.5	1.69897	1	2	2	224	1	1			1.40449	1.54829	10.515	54.26	0.5	0	18	1	12	0	0	0	0	0	1	0	0	0
9175571	0	65	2	1585	1	0	1	1	3	1	1	3	0	2	0	90.3	35.9	0	0	0	1.94201	87.5	2	0	1	0	116	1	1	20	50	1.23916	1.16438	10.06	55.6	0	0	0	0	0	0	0	0	0	0	0	1	0	0
9176200	18	52	2	1649	2	0	1	2	3	1	1	2	0	1	0	84	30.9	1	2	2	1.87506	75	1.87506	1	2	2	153	1	1	45	52	1.52905	1.33516	8.63	53.46			13	0	0	0	0	0	0	0	1	0	0	0
9176571	0	45	1	1874	1	0	1	1	1	0	2	3	0	0	0	89	25.3	0	0	0	1.27416	18.8	1.81291	0	1	0	175	0	0	40	52	1.44456	1.93171	8.035	58.91			17	0	0	0	0	0	0	0	0	1	0	0
9176924	0	71	1	1711	1	0	1	1	1	0	1	2	0	3	0	70.8	24.2	0	0	0	2	100	2	1	3	4	225	0	0	60	52	1.00075	1.09215	10.595	57.76	0	0	0	0	0	0	0	0	0	0	0	1	0	0
9177091	12	68	2	1545	1	0	1	1	1	0	1	1	0	6	0	64.2	26.9	1	2	2	1.83759	68.8		1	1	1	183	1	1	68	52	1.18519	1.12816	16.31	52.23	4.5	2	10	7	23	1	0	0	0	0	1	0	0	0
9177337	18	74	1	1811	1	0	4	1	1	0	2	3	0	3	1	102.1	31.1	1	2	2	1.64147	43.8		1	2	2	33	1	0			1.21286	1.16046	12.27	38.08	4.5	5	11.7	4	9.6	0	0	0	0	0	1	0	0	0
9177571	0	46	2	1755.5	2	0	4	1	1	0	2	2	0	0	0	57	18.5	1	1	2	1.79588	62.5	1.8451	1	1	1	137	1	1			1.62009	1.55642	7.89	48.99	1	1	4	1	5	0	0	0	0	0	0	1	0	0
9178448	0	78	1	1767.5	1	0	4	1	1	0	2	3	0	3	0	78.6	25.2	0	0	0	2	100	2	1	1	1	113	1	1			1.40944	1.55588	11.83	56.15	0	0	0	0	0	0	0	0	0	0	0	1	0	0
9178780	0	62	1	1740.5	1	0	1	1	1	0	2	2	0	2	0	109.4	36.1	0	0	0	2	100	2	1	1	1	354	1	1	60	52	1.26703	1.26394	8.935	58.84	0	0	0	0	0	0	0	0	0	0	0	1	0	0
9178886	0	75	1	1761	1	0	4	1	1	0	2	3	0	3	1	90.6	29.2	0	0	0	1.9722	93.8		1	2	2	96	1	0			1.40252	1.46654	11.36	54.53	0	0	3.4	0	1.1	0	0	0	0	0	0	1	0	0
9179943	0	67	1	1665	1	0	4	1	1	0	1	2	0	2	0	65.8	23.7	0	0	0	1.83759	68.8		1	1	1	142	1	1			1.11328	0.788752	14.53		1	0	3.2	2	5.7	0	0	0	0	0	0	1	0	0
9180492	0	48	2	1603	2	0	1	1	1	0	2	2	0	0	0	98.5	38.3	0	0	0	2	100	2	1	2	2	288	1	1	52	52	1.16618	1.25612	9.44	44.39	0	0	0	0	0	0	0	0	0	0	0	1	0	0
9180558	0	54	1	1732	1	0	1	3	5	1	1	2	0	1	0	79.8	26.6	1	0	1	1.94201	87.5	1.97772	1	2	3	253	1	1	40	52	1.443	1.343	10.645	53.46			0	0	0	0	0	0	0	0	0	1	0	0
9180940	0	60	1	1765	1	0	1	1	1	0	2	2	0	2	0	71.1	22.8	1	1	1	1.83759	68.8	1.9722	0	1	0	159	1	1	40	52	1.41093	1.72228	10.065	54.8	1.5	3	0	0	0	0	0	0	0	0	0	1	0	0
9181790	0	55	1	1794	2	0	1	1	1	0	2	3	0	1	0	75	23.3	0	0	0	2	100	2	0	1	0	197	1	0	45	52	1.22362	1.27417	7.18	57.76	0	0	0	0	0	0	0	0	0	0	0	1	0	0
9182051	0	74	2	1679	1	0	4	1	1	0	2	2	0	3	0	78.4	27.8	1	0	1	2	100	1.96237	1	3	4	203	1	1			1.23419	1.16598	12.125	56.15	0	0	1	0	0	0	0	0	0	0	0	1	0	0
9182838	0	49	1	1845	1	0	1	1	1	0	2	3	0	1	0	91.4	26.9	1	1	1	1.79588	62.5	1.81291	1	1	1	297	1	1	40	52	1.81488	1.86012	10.05				6	1	3	0	0	0	0	0	0	1	0	0
9184192	0	67	1	1784	1	0	1	3	1	0	1	2	1	2	0	108.6	34.1	1	1	2	1.75051	56.3	1.69897	1	1	1	85	1	1	12	12	1.08962	1.46167	11.75				9	3	21.3	0	0	0	0	0	0	1	0	0
9184790	0	66	1	1676.5	1	0	4	1	1	0	1	1	0	2	0	94.5	33.6	1	0	1	1.91009	81.3	1.94201	0	1	0	173	1	1			1.25628	1.44603	8.2	47.92	1	2	0	0	0	0	0	0	0	0	0	1	0	0
9185786	0	53	1	1795	2	0	1	1	5	1	2	3	0	1	0	109.6	34	1	0	1	2	100	2	1	1	1	220	1	1	45	44	1.43318	1.37679	11.11	60.18	0	0	0	0	0	0	0	0	0	0	0	1	0	0
9187064	0	57	2	1599.5	2	0	4	1	1	0	2	3	0	1	0	77.2	30.2	0	0	0	1.87506	75	1.87506	1	2	2	180	1	1			1.45296	1.51906	7.84		1	1	8	1	9	0	0	0	0	0	0	1	0	0
9188012	0	48	2	1741	2	0	1	1	1	0	2	2	0	0	0	62.3	20.6	0	0	0	1.69897	50	1.96237	1	1	1	158	1	0	32	52	1.36519	1.44634	7.925	43.19	0	0	0	0	0	0	0	0	0	0	0	1	0	0
9188312	0	70	1	1705	1	0	3	2	4	1	1	0	1	3	0	80	27.5	1	1	2	1.39794	25	1.91009	0	1	0	101	1	1			0.673968		15.22	40.56	1.25	2.5	7	0	2	0	0	0	0	0	0	1	0	0
9188345	0	53	1	1825.5	1	0	1	3	1	0	2	3	0	1	0	129	38.7	0	0	0	1.87506	75	2	1	2	2	258	1	1	50	52	1.5674	1.55021	7.99	43.75	0.5	0	2.1	1	0	0	0	0	0	0	0	1	0	0
9189303	0	76	1	1831	1	1	3	1	1	0	2	3	0	3	1	94.5	28.2	0	0	0	1.57403	37.5	1.81291	1	3	4	241	0	1			1.24688	1.56881	13.2	38.43	2	0	0	4	0	0	0	0	0	0	0	1	0	0
9189823	24	62	2	1640	1	0	4	6	2	1	1	2	0	2	0	91.8	34.1	1	3	2	1.83759	68.8		1	2	2	111	1	1			1.34273	1.41453	28.705	28.53	9.5	15	25.5	4	17	1	2	1	1	1	1	0	0	0
9191533	19	64	2	1569.5	2	0	4	1	2	1	2	2	0	7	1	65.1	26.4	1	3	2	2	100	2	1	2	2	146	1	1			1.37931	1.37533	7.375	42.78	0	0	0	0	0	1	0	0	0	0	1	0	0	0
9191788	0	78	2	1604	1	0	1	2	3	1	1	0	0	3	0	72.1	28	1	3	1	1.83759	68.8		1	2	2	177	1	1			1.23533	1.12717	13.4	45.63	2.5	5	1.1	0	0	0	0	0	0	0	0	1	0	0
9193363	0	60	1	1848	0	0	4	1	1	0	2	3	1	2	0	110.6	32.4	1	1	1	1.87506	75	1.95424	1	2	3	151	1	1			1.32626	1.30894	10.845	45.74			5	0	5	0	0	0	0	0	0	1	0	0
9194860	0	77	1	1725.5	1	0	4	6	3	1	1	0	0	3	0	82.8	27.8	1	1	1	2	100	2	1	3	4	282	1	1			1.24146	1.28489	15.39	53.75	0.5	1	0	0	0	0	0	0	0	0	0	1	0	0
9195031	0	50	2	1727.5	1	0	1	1	5	0	2	2	0	1	0	104.2	34.9	0	0	0	1.87506	75		1	2	2	91	1	1	50	52	1.29408	1.35667	21.205	49.19	1	0	6	2	1	0	0	0	0	0	0	1	0	0
9195845	12	51	2	1639.5	2	0	3	1	1	0	1	2	0	1	1	83.7	31.1	1	3	2	1.09691	12.5		1	2	2	25	1	0			0.775344		31.805		10	9	39	11	53	1	0	0	0	0	1	0	0	0
9197274	19	57	1	1731	1	0	1	5	5	0	2	2	0	1	0	70.7	23.6	1	2	2	1.79588	62.5	1.81291	0	1	0	166	1	1	60	50	1.05319	1.1976	8.46	41.15			2.1	0	0	1	0	0	0	0	1	0	0	0
9197994	0	60	1	1707	1	0	1	1	1	0	1	2	0	2	0	103.7	35.6	0	0	0	1.91009	81.3	1.87506	1	2	2	120	0	0	30	48	1.23419	1.15711	17.92		0.5	0	10.2	1	10.2	0	0	0	0	0	0	1	0	0
9198531	0	65	2	1737	1	0	1	1	1	0	2	1	0	2	0	83	27.5	0	0	0	2	100	2	1	1	1	25	1	0	30	52	1.42248	1.35506	15.92	52.5	0	0	0	0	0	0	0	0	0	0	0	1	0	0
9199024	0	64	1	1755	2	0	1	4	1	0	2	1	0	2	0	97	31.5	0	0	0	1.94201	87.5	1.92065	1	2	2	142	1	1	10	52	1.36286	1.31757	9.36	56.15	0.5	0	0	1	5	0	0	0	0	0	0	1	0	0
9200051	0	47	2	1726.5	1	0	1	3	5	0	1	2	0	0	0	90.1	30.2	1	1	1	1.69897	50	1.92942	1	2	2	178	1	0	40	52	1.37315	1.34807	6.67	53.56	1	2	8	0	0	0	0	0	0	0	0	1	0	0
9200057	0	62	1	1826.5	1	0	1	3	1	0	2	3	0	2	0	94.1	28.2	1	1	1	1.9722	93.8	2	1	2	2	329	1	1	55	52	1.37221	1.4203	6.84	52.91	0	0	1	0	1	0	0	0	0	0	0	1	0	0
9201046	12	53	1	1809	1	0	1	1	1	0	2	3	0	1	0	79	24.1	1	3	2	1.39794	25	1.30103	1	2	2	75	0	0	35	48	1.29199	1.62272	7.16	40.77	0.5	0	20.2	1	3.2	1	0	0	0	0	1	0	0	0
9201052	0	72	2	1599.5	2	0	4	1	1	0	2	2	0	3	0	72.2	28.2	0	0	0	2	100	2	0	1	0	101	1	1			1.29282	1.23755	10.81	56.15			0	0	0	0	0	0	0	0	0	1	0	0
9203057	0	74	2	1692	1	0	4	1	3	1		2	0	3	0	62.3	21.8	0	0	0	2	100		0	1	0	34	1	0			1.4301	1.22933	12.265	57.76			0	0	0	0	0	0	0	0	0	1	0	0
9203454	0	49	2	1697	1	0	1	3	1	0	2	2	0	0	0	74.4	25.8	0	0	0	2	100	2	1	2	3	312	1	1	40	52	1.33645	1.47689	11.37	57.76	0	0	0	0	0	0	0	0	0	0	0	1	0	0
9204538	0	76	2	1518	1	0	1	1	2	1	2	2	0	3	0	57.3	24.9	0	0	0	2	100	2	1	2	2	150	1	1	4	50	1.28617	1.37057	8.19	57.49	0	0	0	0	0	0	0	0	0	0	0	1	0	0
9206450	0	75	1	1761.5	1	0	4	1	1	0	1	2	0	3	0	91.5	29.5	1	0	1	1.94201	87.5	1.96237	1	2	2	185	0	0			1.19976	1.55527	11.64	54.8	0	0	0	0	0	0	0	0	0	0	0	1	0	0
9206535	0	79	2	1487.5	0	1	1	1	2	1	1	1	0	4	0	54.4	24.6	1	1	3	2	100	2	1	1	1	27	1	0	7	52	1.26103	1.463	10.5	48.71			0	0	0	0	0	0	0	0	0	1	0	0
9206908	0	65	2	1598.5	1	0	4	1	1	0	1	2	0	2	0	59	23.1	0	0	0	1.94201	87.5		1	2	3	160	1	1			1.30847	1.22534	10.565	56.15	0	0	0	0	0	0	0	0	0	0	0	1	0	0
9207016	0	62	2	1638.5	1	0	1	1	1	0	2	3	0	3	0	68.1	25.4	0	0	0	1.87506	75		1	2	2	244	1	1	35	16	1.15707	1.24708	11.15	57.22	0.5	0	0	1	4	0	0	0	0	0	0	1	0	0
9207458	0	66	1	1795	1	0	4	1	1	0	2	2	0	2	0	87.7	27.2	0	0	0	1.87506	75	1.96237	0	1	0	142	1	0			0.985222	1.26263	12.32	55.86	0.5	0	0	1	3.2	0	0	0	0	0	0	1	0	0
9207798	0	66	1		1	0	3	1	1	0	2	3	0	2	0	81.5	22.2	0	0	0	1.79588	62.5	1.76567	0	1	0	123	0	1			0.983768	1.12312	13.45	36.82			9.6	3	9.6	0	0	0	0	0	0	1	0	0
9207905	12	48	2	1778.5	2	0	1	3	1	0	2	3	0	2	1	82.9	26.2	1	3	2	1.79588	62.5	1.62014	0	1	0	264	1	1	39	26	1.26103	1.52561	11.81	44.33	4.5	5	5	4	19	1	0	0	0	0	1	0	0	0
9208016	6	75	2	1660.5	2	0	1	1	3	1	1	0	0	3	0	106.5	38.6	1	2	2	1.94201	87.5	1.87506	1	3	4	170	1	1	12	48	0.956251	0.974659	15.105				1.1	0	0	1	2	1	2	1	1	0	0	0
9208283	0	61	2	1624.5	1	0	4	1	1	0	2	2	0	2	1	63.7	24.1	0	0	0	2	100	2	1	1	1	170	1	1			1.39958	1.48765	8.935	56.15	0	0	0	0	0	0	0	0	0	0	0	1	0	0
9209042	19	66	2	1678.5	1	0	4	1	1	0	1	3	0	2	0	82	29.1	1	2	2	1.69897	50		0	1	0	209	1	1			1.10711	1.17734	12.77	21.89	4	0	1	8	26	1	0	0	0	0	1	0	0	0
9209533	0	53	2	1587	1	0	1	1	4	0	2	3	0	4	0	71.5	28.4	0	0	0	1.91009	81.3	1.97772	0	1	0	163	1	0	40	52	1.3089	1.22794	7.13	58.82	0	0	0	0	0	0	0	0	0	0	0	1	0	0
9212386	0	64	2	1630.5	2	0	1	2	3	1		3	0	2	0	60.6	22.8	1	0	1	1.83759	68.8	1.82413	1	1	1	180	1	1	30	52	1.443	1.27967	10.535	48.16	0	0	13	0	5	0	0	0	0	0	0	1	0	0
9213753	0	66	1	1794.5	2	0	1	1	1	0	2	3	0	6	0	102.5	31.8	0	0	0	1.94201	87.5	1.92942	1	1	1	162	1	1	20	30	1.36519	1.40706	9.985	53.28	0.5	0	1.1	1	3.2	0	0	0	0	0	0	1	0	0
9214547	0	62	2	1632.5	2	0	4	1	1	0	2	3	0	2	0	64.7	24.3	0	0	0	1.91009	81.3	1.9722	0	1	0	111	1	1			1.56433	1.474	8.53	55.7	2	2	0	2	3	0	0	0	0	0	0	1	0	0
9217428	0	75	1	1721.5	1	0	1	1	2	1	1	3	0	3	0	79.4	26.8	1	1	2	2	100	2	0	1	0	168	1	1	15	52	1.42704	1.50534	9.355	51.24	0	0	0	0	0	0	0	0	0	0	0	1	0	0
9218916	12	64	1	1650	1	0	1	1	1	0	2	3	0	2	0	82.7	30.4	1	2	2	1.09691	12.5		0	1	0	165	0	0	50	52	0.985222	0.847511	7.05	51.16	6.5	0	0	13	37.4	1	0	0	0	0	1	0	0	0
9218935	18	66	1	1717	2	0	4	1	1	0	2	2	0	2	0	69.6	23.6	1	2	2	1.91009	81.3	1.94201	1	2	3	185	1	1			1.33467	1.4358	7.31	52.91	4	6	7	2	1	0	0	0	0	0	1	0	0	0
9218993	19	47	2	1627	2	0	4	1	2	1	2	2	0	3	0	88.1	33.3	1	2	2	1.9722	93.8	2	1	1	1	116	1	1			1.46789	1.42	11.5	57.76	0.5	0	0	1	0	1	0	0	0	0	1	0	0	0
9219500	5	54	2	1551.5	2	0	1	1	1	0	2	2	0	1	0	65.6	27.3	1	2	2	1.94201	87.5	1.92065	1	1	1	224	1	1	35	52	1.21507	1.11869	10.91	57.02	3	5	1	1	1	0	0	0	0	0	1	0	0	0
9219596	0	53	2	1643.5	1	0	1	1	1	0	2	2	0	1	0	76.4	28.3	0	0	0	1.94201	87.5	2	1	2	2	184	1	1	34	52	1.42197	1.52637	9.31	52.5	0	0	0	0	0	0	0	0	0	0	0	1	0	0
9220406	0	56	1	1824.5	2	0	4	1	1	0	2	2	0	1	0	84.8	25.5	1	1	2	1.69897	50		1	2	3	161	1	1			0.999251	0.999001	12.58	50.83	1	0	13.8	2	13.8	0	0	0	0	0	0	1	0	0
9220603	0	60	2	1631.5	1	0	4	1	1	0	2	2	0	2	0	70.2	26.4	0	0	0	2	100	2	1	1	1	114	1	1			1.55159	1.44389	13.52	57.76	1	0	0	2	0	0	0	0	0	0	0	1	0	0
9221985	0	50	1	1784	2	0	1	1	1	0	2	3	0	1	0	92	28.9	1	1	1	1.9722	93.8	2	0	1	0	113	1	0	40	52	1.36519	1.45412	9.27	52.1	0	0	0	0	0	0	0	0	0	0	0	1	0	0
9222048	0	49	2	1637	1	0	1	1	1	0	2	2	0	0	0	68	25.4	0	0	0	2	100	2	1	2	3	257	1	1	38	52	1.21803		8.5	49.39	0	0	0	0	0	0	0	0	0	0	0	1	0	0
9222485	0	52	2	1621	2	0	1	1	1	0	2	3	0	1	0	62.5	23.8	0	0	0	2	100	2	0	1	0	178	1	1	35	44	1.30762	1.32424	7.3	57.76	0	0	0	0	0	0	0	0	0	0	0	1	0	0
9222596	12	54	2	1630.5	1	0	4	1	1	0	1	3	0	1	0	83.5	31.4	1	2	2	1.49554	31.3	1.47712	1	3	4	155	1	0			1.18273	1.29312	13.14	39.38	9	0	24	18	49	1	0	0	0	0	1	0	0	0
9223040	0	51	2	1640	2	0	1	1	1	0	2	2	0	1	0	76	28.3	0	0	0	2	100	2	1	1	1	167	1	1	40	49	1.41143		9.86	59.89	0	0	0	0	0	0	0	0	0	0	0	1	0	0
9223576	0	63	2	1606	1	0	1	1	1	0	2	2	0	2	0	86.5	33.5	0	0	0	1.83759	68.8		1	1	1	204	1	0	32	44	1.48976	1.43277	11.4	56.71	0.5	1	0	0	1	0	0	0	0	0	0	1	0	0
9223685	0	60	1	1741	2	0	1	1	1	0	2	2	0	2	0	84.5	27.9	0	0	0	2	100	2	1	1	1	265	1	1	38	52	1.51		9.39	56.93	0	0	0	0	0	0	0	0	0	0	0	1	0	0
9223789	0	76	1	1787	1	0	4						0	3	0	93.6	29.3	1	0	1	1.83759	68.8		0	1	0	56	1	1			1.14384	0.991179	15.39	46.22			0	4	10.6	0	0	0	0	0	0	1	0	0
9224012	0	65	1	1803.5	1	0	1	1	1	0	1	3	0	2	0	79	24.3	1	1	1	1.79588	62.5	2	0	1	0	172	1	1	8	6	1.45455	1.35579	8.175	60.45	0	0	0	0	0	0	0	0	0	0	0	1	0	0
9224061	0	73	2	1586.5	1	0	4	1	1	0	2	2	0	7	0	79.9	31.7	0	0	0	1.9722	93.8		1	1	1	10	0	0			1.31796	1.31514	10.53	55.87	0	0	0	0	0	0	0	0	0	0	0	1	0	0
9224539	12	47	2	1654.5	1	0	4	1	1	0	2	2	0	0	0	67.4	24.6	1	3	2	1.79588	62.5	1.69897	1	1	1	134	1	1			1.58479	1.50269	10.965				13	8	27	1	0	0	0	0	1	0	0	0
9224590	18	60	1	1733.5	2	0	1	1	1	0	2	2	0	2	1	69.4	23.1	1	3	2	1.9722	93.8	2	1	2	3	188	1	1	40	52	1.33914	1.27158	7.61	57.76	0	0	0	0	0	0	0	0	0	0	1	0	0	0
9224983	0	58	2	1694	1	0	1	1	1	0	2	2	0	2	0	74.3	25.9	1	0	1	1.75051	56.3	1.69897	1	3	4	256	1	1	15	52	1.01989	1.04635	14.935	55.58	2.5	0	5	5	25	0	0	0	0	0	0	1	0	0
9225063	0	58	1	1855.5	2	0	1	1	1	0	2	3	0	1	0	98	28.5	0	0	0	1.94201	87.5	2	1	2	2	210	1	1	44	52	1.37363	1.51728	12.715	57.22	0	0	0	0	0	0	0	0	0	0	0	1	0	0
9225592	12	77	2		1	0	4	1	2	1	1	0	0	4	0	52	26.3	1	2	2	1.64147	43.8		0	1	0	117	1	1			0.960384	0.848302	6.645	44.42	3	0	0	6	5.7	1	0	0	0	0	1	0	0	0
9225871	0	65	2	1653	2	0	1	1	2	1	2	3	0	2	0	56.3	20.6	0	0	0	2	100	1.97772	1	1	1	148	1	1	30	52	1.42552		12.025	56.16	0	0	0	0	0	0	0	0	0	0	0	1	0	0
9226021	0	57	2	1581	1	0	4	1	5	1	2	2	0	1	0	96.4	38.6	1	0	1	1.94201	87.5	2	1	1	1	68	1	0			0.942729	0.865033	8.015	51.14	3	6	4.3	0	2.1	0	0	0	0	0	0	1	0	0
9226874	0	54	2	1785.5	1	0	1	1	3	1		2	0	1	0	72.4	22.7	0	0	0	1.9722	93.8	2	1	1	1	241	1	1	40	52	1.65631		13.78	62.12	0	0	0	0	0	0	0	0	0	0	0	1	0	0
9227873	0	55	2	1585.5	2	0	1	1	3	0	2	2	0	1	0	65	25.9	0	0	0	2	100	2	1	2	3	274	1	1	40	52	1.43062		10.42	57.49	0	0	0	0	0	0	0	0	0	0	0	1	0	0
9228758	12	56	1	1702	1	0	1						0	1	0	129.1	44.6	1	3	3	1.94201	87.5	1.77815	1	1	1	213	0	0	50	52	1.11111	1.60888	12.87				5	4	11	1	0	0	0	0	1	0	0	0
9230073	0	76	2	1481	1	0	4	1	2	1	1	1	0	3	0	60.1	27.4	0	0	0	2	100	2	1	1	1	0	0	0			1.20373	1.09019	8.875	28.98			0	0	0	0	0	0	0	0	0	1	0	0
9230284	0	66	1	1722	1	0	1	1	1	0	2	3	0	2	0	88.1	29.7	0	0	0	2	100		1	1	1	102	1	0	24	52	1.32231	1.21706	11.66	60.45	0	0	0	0	0	0	0	0	0	0	0	1	0	0
9230504	0	58	2	1583.5	2	0	1	1	1	0	2	2	0	1	1	61.2	24.4	0	0	0	1.83759	68.8	1.74036	1	1	1	354	1	0	35	48	1.73686	1.60301	11.625	58.05	0.5	1	3.2	0	0	0	0	0	0	0	0	1	0	0
9231784	0	65	2	1681.5	1	0	1	1	3	1	2	3	0	2	0	82.6	29.2	1	1	1	1.79588	62.5	1.87506	1	2	2	175	1	1	30	52	1.56128	1.43658	14.34	52.5	2.5	2	2.1	3	5.3	0	0	0	0	0	0	1	0	0
9231843	12	50	2	1623	2	0	1						0	1	0	53.6	20.3	1	2	3	1.75051	56.3	1.90309	1	1	1	36	1	0	2	20			20.29				16	0	0	1	0	0	0	0	1	0	0	0
9232259	0	58	1	1855	1	0	1	1	1	0	2	3	0	1	0	80.3	23.3	1	0	1	1.94201	87.5	2	1	2	2	173	1	1	45	40	1.32758	1.27057	11.14	59.91	0	0	0	0	0	0	0	0	0	0	0	1	0	0
9233263	0	70	2	1564.5	2	0	4	1	1	0	1	1	0	3	0	57.4	23.5	0	0	0	2	100	2	1	1	1	114	1	1			1.30124	1.28025	11.03				0	0	0	0	0	0	0	0	0	1	0	0
9234555	0	45	2	1620	1	0	1	1	1	0	2	3	0	0	1	60	22.9	1	1	2	1.91009	81.3	1.94201	1	2	2	200	1	0	40	50	1.43524	1.68805	7.015	59.11	1	1	2	1	2.1	0	0	0	0	0	0	1	0	0
9234574	0	54	2	1695.5	2	0	1	1	1	0	2	3	0	1	0	72.5	25.2	0	0	0	2	100	2	0	1	0	27	1	0	38	52	1.29282		8.49	57.2	0	0	0	0	0	0	0	0	0	0	0	1	0	0
9235073	12	53	2	1614	2	0	1	1	3	0	1	3	0	1	1	50.7	19.5	1	3	3	1.79588	62.5	1.69897	1	2	2	318	1	1	50	36	1.34138	1.46236	9.98	33.71	2.5	2	0	3	2	1	0	0	0	0	1	0	0	0
9235666	0	52	1	1803.5	2	0	1	3	1	0	2	2	0	1	0	115.7	35.6	0	0	0	1.64147	43.8	1.60206	1	1	1	184	1	0	40	52	1.38074	1.44907	7.86	52.88	0	0	4	0	0	0	0	0	0	0	0	1	0	0
9236557	12	48	2	1583.5	1	0	3	4	5	1	1	1	0	0	0	91.5	36.5	1	2	3	1.64147	43.8		0	1	0	79	1	1			0.919963	0.747314	20.11	36.88			35	5	34	1	0	0	0	0	1	0	0	0
9237974	0	50	1	1755	1	0	1	1	1	0	2	2	0	1	0	80.1	26	1	2	1	1.87506	75	1.90309	1	2	2	399	1	1	50	52	1.41593	1.43005	10.285	56.22	0.5	0	0	1	3	0	0	0	0	0	0	1	0	0
9238060	0	48	1	1791	2	0	1	1	1	0	2	3	1	0	0	80.8	25.2	0	0	0	2	100	2	1	1	1	57	1	1	44	52	1.657		8.045	53.56	0	0	0	0	0	0	0	0	0	0	0	1	0	0
9238970	0	57	1	1864.5	1	0	1	1	1	0	2	3	0	1	1	127.5	36.7	1	1	2	1.87506	75		1	2	3	237	1	1	40	52	0.426849	1.73807	9.36	62.86	1	0	6.4	2	3.2	0	0	0	0	0	0	1	0	0
9239515	0	51	2	1597.5	1	0	1	1	1	0	2	2	0	2	0	76.2	29.9	1	1	2	1.87506	75	1.97772	0	1	0	111	1	1	40	52	1.25196	1.16724	9.94	50.61	0.5	1	4	0	0	0	0	0	0	0	0	1	0	0
9239552	6	55	2	1546	1	0	1	1	5	1	1	2	0	1	0	82.3	34.4	1	3	2	1.79588	62.5	1.52244	1	2	2	388	1	1	32	52	1.30506	1.26883	9.09	35.33	12.5	12	21.3	13	21.3	1	1	1	1	1	1	0	0	0
9240045	0	60	2	1626	1	0	4	1	1	0	2	2	0	2	0	53	20	0	0	0	1.79588	62.5	1.95424	1	1	1	154	1	1			1.42806	1.4871	5.37	45.39	0	0	0	0	0	0	0	0	0	0	0	1	0	0
9240548	0	57	1	1745	2	0	1	1	5	0	1	3	0	1	0	77	25.3	1	1	1	2	100	2	1	2	2	271	1	1	24	52	1.66251		10.19	40.49	0	0	0	0	0	0	0	0	0	0	0	1	0	0
9240925	0	74	1		2	0	4	1	1	0	1	2	0	3	0	108.9	29.8	0	0	0	1.09691	12.5		0	1	0	69	0	1			1.08725	1.03008					14	0	14	0	0	0	0	0	0	1	0	0
9241014	0	51	2	1734.5	2	0	1	1	1	0	2	3	0	1	0	94.1	31.3	0	0	0	1.87506	75		1	2	2	106	1	0	50	52	1.57604	1.46585	10.72	53.58	0.5	1	1.1	0	0	0	0	0	0	0	0	1	0	0
9241153	0	64	2	1580.5	1	0	4	1	3	1	1	0	0	2	0	58	23.2	0	0	0	2	100	1.9722	0	1	0	111	1	0			1.20664	1.32833	13.64	56.39	0	0	0	0	0	0	0	0	0	0	0	1	0	0
9241424	0	58	1	1723	2	0	1	3	1	0	2	3	0	1	0	86.1	29	0	0	0	2	100	2	1	3	4	354	1	1	66	52	1.43524	1.43323	7.17	57.76	0	0	0	0	0	0	0	0	0	0	0	1	0	0
9241544	0	60	2	1622	2	0	1	1	1	0	2	3	0	2	0	59	22.4	0	0	0	2	100	2	0	1	0	170	1	1		15	1.40548		8.155	58.57	0	0	0	0	0	0	0	0	0	0	0	1	0	0
9241546	0	63	2	1635	2	0	1	1	1	0	1	1	0	2	0	64.9	24.3	0	0	0	1.94201	87.5	1.90309	0	1	0	95	1	1	35	12	1.29408	2.03791	10.47	58.84			0	1	3	0	0	0	0	0	0	1	0	0
9242457	6	63	2	1571	1	0	1	3	5	1	1	2	0	3	0	95	38.5	1	2	3	1.75051	56.3	1.8451	1	2	3	109	1	1	8	52	1.06496	1.22854	12.155	51.57			30	7	29	1	1	1	1	1	1	0	0	0
9242544	0	46	2	1616.5	1	0	1	1	1	0	2	3	0	0	0	57.3	21.9	0	0	0	2	100	2	1	2	3	146	1	1	38	50	1.12391		8.605	56.42	0.5	0	1	1	1	0	0	0	0	0	0	1	0	0
9244001	0	62	2	1608	1	0	1	1	1	0	2	3	0	2	0	82.2	31.8	0	0	0	2	100	1.97772	0	1	0	185	1	1	40	40	1.80261	1.5112	7.2	57.49	0.5	0	2	1	3	0	0	0	0	0	0	1	0	0
9244535	0	61	2	1565.5	1	0	1	1	1	0		2	0	2	0	65	26.5	0	0	0	2	100	1.96237	0	1	0	275	1	1	60	52	1.22963		7.86	57.76	0	0	0	0	0	0	0	0	0	0	0	1	0	0
9245233	19	56	2	1585	1	0	1	1	1	0	2	3	0	1	1	65.1	25.9	1	3	2	1.87506	75	1.91009	1	2	2	128	1	1	65	52	1.56311	1.37888	9.63				2	0	0	1	0	0	0	0	1	0	0	0
9245448	0	56	2	1663.5	1	0	4	1	3	1	1	2	0	2	0	105.1	38	0	0	0	1.91009	81.3	1.96237	0	1	0	109	1	0			1.33601	1.28378	12.255	34.36			4	1	10	0	0	0	0	0	0	1	0	0
9245760	0	49	2	1635.5	1	0	1	1	3	1	1	3	0	0	0	59.7	22.3	0	0	0	2	100	2	1	2	3	205	1	1	45	52	1.5273	1.59458	9.345	55.58	0	0	0	0	0	0	0	0	0	0	0	1	0	0
9246518	0	71	2	1710.5	2	0	4	6	5	1	1	3	0	3	0	79.6	27.2	1	0	1	1.91009	81.3	1.87506	0	1	0	80	1	1			1.52207	1.49332	10.87	56.15	2	4	5	0	4	0	0	0	0	0	0	1	0	0
9248710	0	59	2	1570	1	0	4	1	3	0	2	2	0	1	0	85.6	34.7	1	1	1	1.79588	62.5	2	0	1	0	30	1	0			0.906413	1.02302	9.025	55.86	3	2	12	4	15	0	0	0	0	0	0	1	0	0
9249027	0	67	2	1591	1	0	1	1	1	0	2	2	0	2	0	59.8	23.6	0	0	0	2	100		0	1	0	187	1	1	38	52	1.49309		10.13	56.42	0	0	0	0	0	0	0	0	0	0	0	1	0	0
9250129	12	53	1	1815.5	1	0	1	1	1	0	2	2	0	1	0	113.6	34.5	1	3	2	1.57403	37.5	1.62014	1	3	4	138	1	1	48	47	1.28908	1.29697	12.25	35.85			17	0	0	1	0	0	0	0	1	0	0	0
9250222	0	50	1	1680	1	0	1	1	1	0	2	3	0	1	0	89.8	31.8	0	0	0	1.91009	81.3	1.97772	1	3	4	231	0	0	50	52	1.35089	1.41533	8.72	46.83	0	0	1	0	0	0	0	0	0	0	0	1	0	0
9250401	0	73	2	1594	1	0	4	1	1	0	2	2	0	4	0	65.8	25.9	0	0	0	1.91009	81.3	1.87506	0	1	0	87	1	1			1.34499	1.37372	9.78	45.71	0.5	0	11	1	16	0	0	0	0	0	0	1	0	0
9250574	12	56	2	1632.5	1	0	1	1	1	0	2	3	0	1	0	73.1	27.4	1	2	2	1.82413	66.7		0	1	0	126	1	0	22	52	1.22026	1.22523	12.98	30.21			4	1	5.3	1	0	0	0	0	1	0	0	0
9250682	19	56	2	1699	1	0	3	1	5	1	1	3	0	1	0	83	28.8	1	2	3	1.57403	37.5		0	1	0	54	1	0			1.66182	1.4555	14.155	36.86	0	0	7.4	0	0	1	0	0	0	0	1	0	0	0
9251077	12	66	2	1575.5	1	0	4	1	3	1	1	2	0	2	0	83.4	33.6	1	2	2	1.94201	87.5	1.96237	1	1	1	50	1	1			1.11857	1.10403	13.88	48.51	2	3	4	1	6	1	0	0	0	0	1	0	0	0
9251736	0	61	1	1841.5	1	0	1	1	1	0	2	3	0	2	1	76.7	22.6	1	1	1	1.79588	62.5	1.87506	1	2	2	263	1	1	48	52	1.41393	1.45651	10.845	53.98	2	4	11.7	0	7.4	0	0	0	0	0	0	1	0	0
9252130	0	56	1	1801.5	1	0	1	1	1	0	2	3	0	4	0	86.8	26.7	1	0	1	1.94201	87.5	2	1	1	1	190	1	0	40	52	1.42857	1.43632	7.61	51.29	0	0	0	0	0	0	0	0	0	0	0	1	0	0
9252748	12	57	2	1537	2	0	1	2	3	0	1	1	0	1	0	99.6	42.2	1	3	3	1.79588	62.5	1.69897	1	3	4	154	1	0	40	52	1.42704	1.08927	16.67	30.94	9	6	23	12	21	1	0	0	0	0	1	0	0	0
9253225	0	65	2	1606	1	0	4	1	1	0	1	2	0	2	0	80	31	1	1	2	2	100	2	1	1	1	50	1	0			1.386	1.81242	11.705	48.55	0.5	1	0	0	0	0	0	0	0	0	0	1	0	0
9253255	6	47	2	1670	1	0	3	4	5	0	1	1	0	0	1	96.9	34.7	1	2	3	0.799341	6.3	0.799341	0	1	0	189	1	1			0.977756	0.810438	8.235	30.04	16.5	17	40.4	16	57	1	2	1	2	1	1	0	0	0
9254514	0	56	2	1520.5	1	0	1	1	1	0	2	2	0	1	1	55.2	23.9	0	0	0	2	100	2	1	1	1	9	0	0	20	12	1.43627		9.115	55.86	0	0	0	0	0	0	0	0	0	0	0	1	0	0
9255429	0	62	1	1743	2	0	1	1	1	0	2	3	0	2	0	84.9	27.9	0	0	0	1.91009	81.3		1	2	2	72	1	1	40	52	1.22175	1.12123	7.23	52.95	1	2	0	0	0	0	0	0	0	0	0	1	0	0
9255567	0	48	2	1674	1	0	1	1	1	0	2	3	0	0	0	71.9	25.7	0	0	0	2	100	2	1	2	3	225	1	1	38	52	1.45985		10.035	52.91	0.5	1	0	0	0	0	0	0	0	0	0	1	0	0
9256532	0	62	2	1674	1	0	4	1	1	0	1	3	0	3	0	81.4	29	0	0	0	2	100	2	1	2	3	153	1	1			1.53081	1.43725	10.14	45.15	0	0	1	0	0	0	0	0	0	0	0	1	0	0
9256567	0	46	1	1850.5	1	0	1	1	1	0	2	3	0	0	0	82.3	24	0	0	0	2	100	2	1	2	2	212	1	1	40	52	1.54024		9.935	59.11	0	0	0	0	0	0	0	0	0	0	0	1	0	0
9257048	0	64	1	1729	1	0	4	1	1	0	1	3	0	3	0	99	33.1	0	0	0	1.87506	75	1.75051	1	2	2	65	1	0			1.32802	1.40721	8.275	57.88			0	3	10.6	0	0	0	0	0	0	1	0	0
9257071	0	66	1	1847	1	0	1	1	1	0	2	2	0	2	0	73.7	21.6	1	3	1	2	100	2	1	1	1	177	1	1	40	40	1.79695		8.33	57.2	0	0	0	0	0	0	0	0	0	0	0	1	0	0
9257385	0	77	2	1624	1	0	4	1	2	0	1	2	0	3	0	89.1	33.8	0	0	0	1.94201	87.5		1	2	2	123	1	1					16.72	36.74	0	0	5.3	0	3.2	0	0	0	0	0	0	1	0	0
9258662	0	51	2	1606	1	0	4	3	1	0	2	2	0	1	0	60.6	23.5	0	0	0	1.94201	87.5	1.94201	0	1	0	95	1	1			1.55099	1.50574	10.645	56.15	0.5	1	0	0	0	0	0	0	0	0	0	1	0	0
9259394	0	55	1	1869	1	0	1	1	1	0	1	2	0	1	0	91.6	26.2	1	0	1	1.91009	81.3	1.96237	1	3	4	247	1	1	35	52	1.27226	1.48049	13.55	58.08			0	0	0	0	0	0	0	0	0	1	0	0
9259866	0	45	1	1783.5	1	0	1	1	1	0	2	3	0	0	0	81.4	25.6	0	0	0	1.64147	43.8	1.8451	1	1	1	251	1	0	50	52	1.40203	1.46536	11.89	50.61	1.5	0	0	3	4	0	0	0	0	0	0	1	0	0
9260058	0	46	2	1614	1	0	1	1	1	0	2	2	0	0	0	63.2	24.3	1	0	1	2	100	2	1	1	1	209	1	1	8	52	1.25747		10.22	58.1	0	0	0	0	0	0	0	0	0	0	0	1	0	0
9261372	0	49	1	1861	1	0	1	1	1	0	2	3	0	0	0	91.6	26.4	0	0	0	1.83759	68.8	1.97772	1	3	4	17	0	0	50	52	1.30463	1.70554	9.92	59.11	1	1	1	1	0	0	0	0	0	0	0	1	0	0
9262046	0	48	2	1592.5	3	0	1	1	1	0	2	2	0	0	0	52.2	20.6	0	0	0	1.9722	93.8	2	0	1	0	120	1	0	14	49	1.83066		9.735	55.6	0	0	0	0	0	0	0	0	0	0	0	1	0	0
9263153	0	65	1	1694.5	2	0	1	1	1	0	2	2	0	2	0	66.1	23	1	0	1	1.87506	75	2	0	1	0	177	1	1	50	40	1.404	1.37396	7.36	41.18	0.5	1	0	0	0	0	0	0	0	0	0	1	0	0
9263546	0	63	2		1	0	1	1	5	1	1	2	0	2	0	68.5	33.7	0	0	0	1.94201	87.5	2	0	1	0	151	1	0	35	52	1.00301	0.985125	9.85	44.01	0	0	0	0	0	0	0	0	0	0	0	1	0	0
9263547	0	58	2	1524	1	0	1	6	1		2	3	0	1	0	46	19.8	0	0	0	1.9722	93.8	2	1	1	1	322	1	1	80	52	1.57604		6.885		0	0	0	0	0	0	0	0	0	0	0	1	0	0
9264649	0	51	2	1667	2	0	1	1	3	0	1	2	0	1	0	65.1	23.4	0	0	0	2	100	2	1	1	1	269	1	1	40	52	1.41393	1.54012	6.06	59.11	0	0	0	0	0	0	0	0	0	0	0	1	0	0
9264781	0	60	2	1622	2	0	4	3	3	1	1	2	0	2	0	91.5	34.8	1	0	1	2	100	2	0	1	0	159	1	1			1.26103	1.41543	8.125	41.03	0	0	0	0	0	0	0	0	0	0	0	1	0	0
9265274	12	50	2	1665	1	0	1	2	5	0	1	2	0	1	1	70.4	25.4	1	3	3	1.64147	43.8	1.54407	1	3	4	231	1	1	40		1.02459	1.10069	22.25	27.77	6.5	6	33	7	22	1	0	0	0	0	1	0	0	0
9265514	12	62	2	1726	1	0	1	1	3	0	1	2	0	2	0	108.9	36.6	1	2	3	1.64147	43.8	1.52244	0	1	0	25	1	0	40	52	1.17199	1.13746	23.565	40.8	7	4	36	10	36	1	0	0	0	0	1	0	0	0
9265704	12	53	1	1701.5	1	0	3	4	1	0		0	0	1	0	101.8	35.2	1	2	3	1.57403	37.5	1.39794	0	1	0	94	1	1			1.49533	1.56421	21.04				45	13	45	1	0	0	0	0	1	0	0	0
9266027	0	54	1	1740.5	2	0	1	1	3	0	2	3	0	1	0	101.2	33.4	1	0	1	1.69897	50	1.74036	1	2	2	284	1	0	50	52	1.58353	1.5873	8.095	56.8	1	1	12	1	11	0	0	0	0	0	0	1	0	0
9266652	19	51	2	1615.5	1	0	4	1	1	0	2	2	0	1	0	69.5	26.6	1	2	2	2	100	2	1	3	4	87	1	1			1.18483	1.26699	11.345	45.04	0	0	0	0	0	1	0	0	0	0	1	0	0	0
9267198	0	67	1	1624	2	0	1	1	1		2	2	0	2	0	71.8	27.2	1	1	1	1.9722	93.8	2	1	1	1	145	1	1	30	52	1.33914		9.84	54.59	0	0	0	0	0	0	0	0	0	0	0	1	0	0
9267366	26	76	2	1604	2	0	1	1	2	1	2	3	0	3	1	87.4	34	1	2	3	1.69897	50		1	2	2	38	1	0	35	52	0.983043	0.961446	18.515	37.52	2.5	2	10	3	6.4	0	0	0	2	1	1	0	0	0
9267508	0	56	1	1774	1	0	1	1	1	0	2	3	0	1	0	99.8	31.7	1	1	2	1.87506	75	1.87506	1	3	4	124	1	1	50	52	1.42704	1.42035	9.395	53.18	0.5	1	5	0	5	0	0	0	0	0	0	1	0	0
9267648	12	73	2	1624	1	0	3	1	1	0	1	1	0	4	1	66.6	25.3	1	2	2	1.75051	56.3		0	1	0	63	1	1			0.818833	0.802665	28.345	29.67	1	2	14.9	0	1.1	1	0	0	0	0	1	0	0	0
9268724	26	70	2	1638	0	1	1	1	3	1		3	0	3	0	61	22.7	1	2	2	1.79588	62.5	2	1	2	3	175	1	1	25	52	1.55219	1.53929	9.12	45.31	0	0	12	0	0	0	2	1	2	1	1	0	0	0
9269435	0	50	1	1873	1	0	1	1	1	0	2	2	0	1	0	114	32.5	0	0	0	1.91009	81.3	1.91009	1	3	4	120	1	1	60	52	1.46843	1.62476	13.295	51.29	0.5	1	4.3	0	4.3	0	0	0	0	0	0	1	0	0
9269510	0	46	2	1691.5	1	0	1	1	1	0	2	3	0	0	0	75.4	26.4	0	0	0	1.87506	75	1.91009	1	2	3	305	1	1	30	36	1.13895	1.54107	9.235	58.61	0.5	1	0	0	0	0	0	0	0	0	0	1	0	0
9269655	0	46	2	1543.5	1	0	1	1	1	0	2	1	0	1	0	74.8	31.4	1	0	1	1.87506	75	1.94201	1	2	2	226	1	1	40	52	1.40696	1.4194	7.45	60.45	1.5	2	1	1	2	0	0	0	0	0	0	1	0	0
9271965	18	73	2	1678.5	1	0	3	4	2	1	1	0	0	3	1	100.4	35.6	1	3	2	1.75051	56.3		0	1	0	118	1	1			0.413394	0.444444	29.735	24.69			41	4	37	0	0	0	0	0	1	0	0	0
9272118	0	56	2	1701	1	0	1	1	1	0	1	3	0	1	1	95.8	33.1	1	1	1	1.83759	68.8		1	2	3	153	1	1	7	52	1.1139	1.17775	12.06	42.11	0	0	1	0	2	0	0	0	0	0	0	1	0	0
9272194	0	72	1	1721	1	0	1	1	1	0	2	3	0	3	0	79.2	26.7	1	0	1	1.94201	87.5	2	1	1	1	262	1	1	40	52	1.4477	1.37367	7.94	58.91	0	0	1.1	0	1.1	0	0	0	0	0	0	1	0	0
9272198	0	62	2	1569.5	1	0	4	1	1	0	2	1	0	2	0	45.7	18.6	0	0	0	2	100	2	1	2	3	295	1	1			1.4881	1.44342	8.36	57.78	0	0	0	0	0	0	0	0	0	0	0	1	0	0
9272271	0	56	2	1597.5	1	0	1	1	1	0		2	0	1	0	55.3	21.7	0	0	0	1.83759	68.8	1.82413	1	2	2	307	1	1	45	45	1.31148		9.205	57.79	4.5	4	0	5	9	0	0	0	0	0	0	1	0	0
9272393	6	51	2	1655	1	0	1	2	3	0	1	3	0	1	0	94.7	34.6	1	3	2	1.75051	56.3	1.8451	1	2	3	242	1	1	40	52	1.14253		17.435	44.8	10	11	25	9	25	1	2	1	2	1	1	0	0	0
9272833	0	66	2	1643	1	0	1	1	3	1	2	3	0	3	0	58.6	21.7	0	0	0	1.9722	93.8	2	1	2	2	174	1	1	20	52	1.49589	1.54476	11.185	56.15	0	0	0	0	0	0	0	0	0	0	0	1	0	0
9273266	0	54	2	1668	1	0	1	1	1	0	2	2	0	1	0	63.2	22.7	0	0	0	2	100	2	0	1	0	230	1	1	60	52	1.30976		11.485	57.76			0	0	0	0	0	0	0	0	0	1	0	0
9273362	12	48	2	1701	1	0	1	3	1	0	2	2	0	3	0	85	29.4	1	3	2	1.09691	12.5	1.62014	0	1	0	114	1	1	40	52	1.09349	1.23682	34.75	39.96	9.5	5	15	14	38	1	0	0	0	0	1	0	0	0
9273764	5	75	1	1688	1	0	4	1	1	0	1	3	0	4	0	62.7	22	1	3	2	1.83759	68.8	1.87506	1	2	2	166	1	1			1.74596	1.74993	9.445	57.76	1	2	0	0	0	0	0	0	0	0	1	0	0	0
9274132	0	68	2	1704.5	1	0	4	1	1	0	2	3	0	2	0	63.2	21.8	1	1	1	1.79588	62.5	1.81291	1	1	1	142	1	1			1.56433	1.44061	13.41	49.68	3.5	4	15	3	10	0	0	0	0	0	0	1	0	0
9274364	24	46	2	1570	1	0	1						0	0	0	78.2	31.7	1	2	2	1.69897	50	1.57403	1	3	4	262	0	0	50		1.35501	1.76476	11.71		10	14	26	6	28	1	0	0	2	1	1	0	0	0
9274833	0	70	2	1591.5	1	0	1	1	2	1	1	2	0	3	0	64.4	25.4	0	0	0	1.94201	87.5	2	1	3	4	339	1	1	20	52	1.87178	1.44697	9.53	56.71	1.9	3.8	1.1	0	1.1		0	0	0	0	0	0	0	0
9275281	0	67	1	1700	1	0	1	1	1	0	2	3	0	2	0	80.4	27.8	0	0	0	2	100	2	1	1	1	165	1	1	60	50	1.47113		10.25	57.76	0	0	0	0	0	0	0	0	0	0	0	1	0	0
9276291	0	57	2	1651.5	2	0	1	1	1	0	2	3	0	1	0	61.7	22.6	0	0	0	2	100	2	0	1	0	152	1	1	35	52	1.21581		7.205	56.15	0	0	0	0	0	0	0	0	0	0	0	1	0	0
9276849	0	63	2	1675	1	0	1	1	1	0	2	3	0	6	0	70.2	25	0	0	0	1.9722	93.8	1.9722	1	2	2	155	1	1	36	52	1.47929	1.45757	14.375	57.76	0	0	0	0	0	0	0	0	0	0	0	1	0	0
9279169	19	49	2	1558	1	0	1	1	3	0	2	3	0	0	0	70.3	29	1	2	2	1.87506	75	1.90309	1	2	2	267	1	1	55	52	1.51458	1.59204	8.745	52.09	0	0	4	0	0	1	0	0	0	0	1	0	0	0
9279874	0	51	1	1737	1	0	1	1	1	0	2	2	0	1	0	93.3	30.9	1	0	1	1.87506	75	1.95424	1	3	4	293	1	1	55	52	1.23305	1.3256	8.065	55.93	0	0	2.1	0	0	0	0	0	0	0	0	1	0	0
9280043	0	63	2	1629.5	1	0	1	1	1	0	2	3	0	2	1	71	26.7	1	1	2	1.75051	56.3		0	1	0	93	1	0	16	40	1.31019	1.48821	11.08	54.8	0.5	1	0	0	0	0	0	0	0	0	0	1	0	0
9280181	0	53	2	1811	1	0	1	1	1	0	2	2	0	1	0	81.2	24.8	1	0	1	1.91009	81.3	1.87506	0	1	0	159	1	1	40	52	1.46628	1.5331	11.085	54.81	0	0	1	0	0	0	0	0	0	0	0	1	0	0
9280204	0	76	1	1790	1	0	1	1	1	0	1	2	0	4	0	92.6	28.9	1	1	2	1.9722	93.8		1	1	1	115	1	1	20	50	0.927644	1.02785	15.715	34.57	4	8	3.2	0	4.3	0	0	0	0	0	0	1	0	0
9280243	0	58	2	1664	1	0	1	1	1	0	2	3	0	1	0	70.6	25.5	1	0	1	1.87506	75	1.94201	1	1	1	58	1	1	35	35	1.26462	1.70758	7.765	60.45	0.5	0	1	1	1	0	0	0	0	0	0	1	0	0
9280320	0	55	1	1845	1	0	1	1	1	0	2	3	0	1	0	88.5	26	0	0	0	2	100	2	1	2	3	179	1	1	50	52	1.34183		10.95	57.76	0	0	0	0	0	0	0	0	0	0	0	1	0	0
9281052	0	61	1	1857.5	1	0	4	3	1	0	2	3	0	2	0	106.3	30.8	1	0	1	1.94201	87.5	1.94201	1	3	4	59	1	1			1.44613	1.35635	11.94	49.39	0	0	10	0	0	0	0	0	0	0	0	1	0	0
9281202	18	55	1	1680	1	0	3	1	5	1	1	2	0	2	0	90	31.9	1	3	2	1.57403	37.5	1.62014	0	1	0	134	1	1			1.20809		24.06	32.2			1	4	16	0	0	0	0	0	1	0	0	0
9282022	0	60	1	1641.5	2	0	1	3	1	0	2	3	0	2	0	67.5	25.1	1	0	1	1.79588	62.5	1.91009	1	2	2	149	0	1	45	52	1.73085	1.60507	6.445	59.11	1.5	1	0	2	0	0	0	0	0	0	0	1	0	0
9282203	0	72	2	1578.5	2	0	1	1	1	0	1	1	0	3	0	73.5	29.5	1	0	1	1.83759	68.8	1.82413	0	1	0	191	1	1	30	52	1.26743	1.20225	12.235	59.4	5	0	15	10	15	0	0	0	0	0	0	1	0	0
9282257	0	52	1	1817	1	0	4	1	5	1	1	3	0	1	0	71.1	21.5	0	0	0	1.79588	62.5	1.94201	1	1	1	75	1	1			1.72043	1.85005	8.325	55.33	1	2	2	0	0	0	0	0	0	0	0	1	0	0
9282330	0	46	1	1832	1	0	1	1	1	0	2	3	0	1	0	73.8	22	0	0	0	2	100	2	1	3	4	104	1	0	25	52	1.10926		10.405	59.11	0	0	0	0	0	0	0	0	0	0	0	1	0	0
9282772	0	77	1	1682	1	0	4	1	1	0		1	0	4	0	85.8	30.3	0	0	0	1.49554	31.3	1.82413	1	2	3	100	0	1			0.976324		11.97	36.71	3	0	2.1	6	14.9	0	0	0	0	0	0	1	0	0
9283903	14	56	1	1847	1	0	1	1	1	0	2	3	0	1	0	127.9	37.5	1	2	2	1.39794	25		1	3	4	144	1	1	50	52	1.21212	1.24549	11.905	39.16	3.5	4	20.2	3	10.6	0	1	1	0	0	1	0	0	0
9284795	0	54	1	1743.5	1	0	1	1	1	0	1	2	0	1	0	72.8	23.9	0	0	0	1.39794	25		1	1	1	106	1	1	37	52	1.05097	0.913638	12.5	38.05	7.5	7	0	8	20.2	0	0	0	0	0	0	1	0	0
9285693	0	60	1	1564.5	3	0	1	1	1	0		1	0	2	0	74.7	30.5	0	0	0	2	100	2	1	2	3	303	1	0	70	48	1.41443		8.94		0	0	0	0	0	0	0	0	0	0	0	1	0	0
9287216	12	69	2	1704	1	0	4	1	1	0	2	3	0	2	1	94.7	32.6	1	3	3	1.83759	68.8	1.69897	1	1	1	123	1	1			1.20409	1.07817	13.28	47.29			9	0	5	1	0	0	0	0	1	0	0	0
9287219	19	65	2	1570	1	0	1	1	3	0	1	2	0	2	0	60.6	24.6	1	3	2	1.87506	75		1	2	2	141	1	1	41	52	1.17647	1.20019	13.455	42.44	2	3	2	1	3	1	0	0	0	0	1	0	0	0
9287241	0	60	2	1698.5	1	0	1	1	1	0	2	2	0	6	0	91.6	31.8	0	0	0	1.69897	50		0	1	0	183	1	1	40	52	1.56986	1.44456	8.13	36.33			3	6	14	0	0	0	0	0	0	1	0	0
9287346	12	57	1	1869.5	1	0	1	1	1	0	2	2	1	1	0	99.3	28.4	1	2	3	1.27416	18.8		1	2	2	369	1	0	55	52	1.57667	1.51355	7.45	32.39	11	9	2	13	52.2	1	0	0	0	0	1	0	0	0
9288025	12	51	2	1618	1	0	1	2	1	0	2	2	1	4	0	86.5	33	1	2	2	1.69897	50	1.60206	1	2	2	276	1	1	45	52	0.455685	1.11732	22.905	33.33			7	1	1	1	0	0	0	0	1	0	0	0
9288217	0	54	1	1885.5	1	0	1	1	1	0	2	2	0	1	0	101.6	28.6	0	0	0	1.87506	75	1.96237	1	3	4	244	1	1	40	52	1.27065	1.4892	8.285	49.46	1	2	1	0	1	0	0	0	0	0	0	1	0	0
9288911	0	45	1	1790.5	1	0	1	1	1	0	2	3	0	0	0	90.3	28.2	1	0	1	1.83759	68.8	1.8451	1	1	1	159	1	1	50	52	1.32758	1.57891	8.75	44.33	1	1	3	1	3	0	0	0	0	0	0	1	0	0
9289800	19	63	2	1493	2	0	4	1	1	0	2	2	0	3	0	56.2	25.2	1	3	2	1.87506	75	1.91009	1	2	2	114	1	1			1.58416	1.5566	8.735	57.75	0	0	2	0	0	1	0	0	0	0	1	0	0	0
9290079	18	48	1	1817.5	1	0	1	1	1	0	2	2	1	0	0	87.4	26.5	1	2	2	1.87506	75	1.69897	1	2	3	99	1	1	40	52	1.20992	1.28787	13.39	61.35			0	0	0	0	0	0	0	0	1	0	0	0
9290346	0	72	2	1556.5	1	0	4	1	1	0	2	2	0	3	0	62.7	25.9	0	0	0	2	100	2	1	2	3	138	1	1			1.52555	1.51063	7.25	53.18	0	0	2	0	0	0	0	0	0	0	0	1	0	0
9290697	0	67	1	1791	1	0	4	1	1	0	2	3	0	2	0	83.6	26.1	0	0	0	2	100	2	0	1	0	143	1	1			1.26703		11.45	56.42	0	0	0	0	0	0	0	0	0	0	0	1	0	0
9291206	12	50	2	1720	1	0	3	2	5	0	1	2	1	1	0	103.8	35.1	1	3	3	1.57403	37.5	1.22272	0	1	0	102	1	0			0.887115	0.742322	30.36	30.9	14.5	15	50	14	53	1	0	0	0	0	1	0	0	0
9292027	12	47	1	1830.5	1	0	3	2	4	1		1	1	0	0	77.2	23	1	2	3	1.49554	31.3	1.69897	0	1	0	38	0	0			1.36193	1.38557	9.835	48.3			13	5	15	1	0	0	0	0	1	0	0	0
9292234	0	68	2	1690.5	1	0	4	1	2	0	1	2	0	2	0	94.4	33	1	1	2	1.64147	43.8		0	1	0	39	1	0			1.07846	1.1976	8.92	39.86	5	0	0	10	29.8	0	0	0	0	0	0	1	0	0
9293216	12	54	1	1744	1	0	4	1	1	0	2	3	0	1	0	85.8	28.2	1	3	2	1.39794	25	1.39794	1	2	2	261	1	1			1.30847	1.50602	8.86	36.6	5.5	1	0	10	32	1	0	0	0	0	1	0	0	0
9295533	19	46	2	1644	1	0	1	1	1	0	1	2	0	0	0	78.2	28.9	1	2	2	1.91009	81.3	1.92065				170	1	1	40	52	1.404	1.29605	10.325	48.62			0	1	3	1	0	0	0	0	1	0	0	0
9299361	0	64	1	1812	1	0	1	1	1	0	2	3	0	2	1	74	22.5	0	0	0	1.9722	93.8	2	1	3	4	114	1	0	40	52	1.39373	1.36519	9.265	59.11	1.5	3	0	0	0	0	0	0	0	0	0	1	0	0
9299721	0	68	2	1572	1	0	1	1	2	0	1	0	0	6	1	87.6	35.4	0	0	0	1.87506	75	2	0	1	0	136	1	1	48	52	1.08108	1.13869	16.125	50.75			0	6	0	0	0	0	0	0	0	1	0	0
9300939	0	46	1	1806	1	0	1	1	3	0	2	3	0	0	0	106.9	32.8	0	0	0	1.79588	62.5	1.69897	1	2	2	60	1	0	60	52	1.30463	1.78875	10.43	52.91	2	4	4	0	0	0	0	0	0	0	0	1	0	0
9301426	0	67	1	1767	2	0	1	1	2	0	1	2	1	2	0	70.2	22.5	1	0	1	1.87506	75	2	1	1	1	155	1	0	40	52	1.45296	1.38605	10.295	56.15	3.5	2	1	5	5	0	0	0	0	0	0	1	0	0
9301641	0	58	1	1772	1	0		1	5	0	2	2	0	1	0	58	18.5	0	0	0	1.94201	87.5	2	1	1	1	162	1	1			1.74064	2.03562	11.33	55.09	1.5	0	0	3	0	0	0	0	0	0	0	1	0	0
9302536	0	70	2	1625	2	0	4	1	1	0	1	1	0	3	0	70.9	26.8	1	1	2	1.64147	43.8	1.87506	1	1	1	112	1	1			1.44509	1.32245	11.47	52.07	0	0	0	0	0	0	0	0	0	0	0	1	0	0
9303044	0	59	2	1622.5	2	0	1	1	3	1	2	3	0	1	0	46.6	17.7	1	0	1	2	100	2	1	1	1	251	1	1	46	52	1.68421		12.77	56.15	0	0	0	0	0	0	0	0	0	0	0	1	0	0
9303548	18	70	2	1677.5	1	0	4	1	1	0	1	1	0	3	0	83.2	29.6	1	2	2	1.64147	43.8	1.76567	0	1	0	44	1	0			1.40499	1.14732	13.5		7.5	6	0	9	12	0	0	0	0	0	1	0	0	0
9304726	0	52	1	1684.5	1	0	1	1	1	0	1	3	0	1	0	80.2	28.3	0	0	0	2	100	2	0	1	0	136	1	0	45	52	1.13572		6.53	37.67	0	0	0	0	0	0	0	0	0	0	0	1	0	0
9305113	0	61	2	1518	1	0	1	1	1	0	2	3	0	2	0	57.3	24.9	1	1	2	1.79588	62.5	2	1	1	1	194	1	1	35	49	2.13333	1.82723	7.62	56.47	1	0	1	2	0	0	0	0	0	0	0	1	0	0
9305783	0	76	1	1673	1	0	4	1	1	0	2	2	0	3	1	72.8	26	1	0	2	2	100		0	1	0	25	0	1									0	0	0	0	0	0	0	0	0	1	0	0
9306349	0	77	1	1903	1	0	4	1	1	0	2	2	0	3	0	82.7	22.8	1	0	0	1.91009	81.3	1.97772	0	1	0	128	1	1			1.37646	1.35653	12.05	57.49			0	2	5	0	0	0	0	0	0	1	0	0
9306719	0	52	1	1676	2	0	1	6	1	0	2	3	1	1	0	69.3	24.7	1	0	1	2	100	2	1	2	3	316	1	1	45	52	1.47493		7.315				0	0	0	0	0	0	0	0	0	1	0	0
9307098	0	51	2	1625	1	0	1	1	1	0	2	3	0	1	0	62.2	23.6	1	0	1	1.9722	93.8	2	1	2	2	322	1	1	50	52	1.40845	1.45852	7.83	56.95	0	0	0	0	0	0	0	0	0	0	0	1	0	0
9307109	0	51	2	1610.5	2	0	1	1	1	0	2	3	0	1	0	55	21.2	0	0	0	1.91009	81.3	1.9722	0	1	0	212	1	1	48	52	1.57048	1.56937	9.035	51.02	1.5	2	1.1	1	0	0	0	0	0	0	0	1	0	0
9307242	12	71	1	1740	1	0	2	1	1	0	2	2	0	3	0	66.9	22.1	1	3	2	1.75051	56.3	1.75051	0	1	0	191	1	0	6	12	1.52033	1.41248	11.325	45.7	3.5	4	15	3	20	1	0	0	0	0	1	0	0	0
9307716	0	58	1	1819.5	1	0	1	1	1	0	1	2	0	1	0	79.3	24	0	0	0	1.9722	93.8	2	1	2	2	189	1	0	40	52	1.52381		10.84	56.71	0	0	0	0	0	0	0	0	0	0	0	1	0	0
9308099	0	56	1	1738		1	1	1	3	0	2	2	0	1	0	96.7	32	0	0	0	1.94201	87.5	1.9722	0	1	0	115	1	0	40	48	1.34363	1.30306	8.115	56.15	0	0	0	0	0	0	0	0	0	0	0	1	0	0
9308271	19	72	2	1586	1	0	1	1	1	0	2	3	0	4	0	59.8	23.8	1	2	2	2	100	2	1	2	2	103	1	0	8	52	1.4477	1.40583	7.125	52.91			0	0	0	1	0	0	0	0	1	0	0	0
9308720	0	67	2	1590	1	0	1	1	1	0	2	2	0	2	0	58.8	23.3	0	0	0	2	100	2	1	2	3	216	1	1	42	52	1.23801		8.535	57.76	0	0	0	0	0	0	0	0	0	0	0	1	0	0
9309716	0	53	2	1589.5	2	0	1	3	1	0	1	2	0	1	0	54.4	21.5	1	0	1	1.9722	93.8	2	1	1	1	173	1	1	40	52	1.47384		8.715	63.75	0.5	1	1	0	0	0	0	0	0	0	0	1	0	0
9310332	0	61	1	1734.5	1	0	1	1	1	0	2	3	0	2	0	86.4	28.7	1	1	1	1.83759	68.8	1.87506	1	2	2	197	1	1	30	52	1.20228	1.13623	11.67	43.34			2	0	0	0	0	0	0	0	0	1	0	0
9310416	19	76	2	1538	0	1	4	1	3	1	1	2	0	3	0	69	29.2	1	2	2	1.79588	62.5		1	2	2	63	1	1			1.05904	1.07357	11.14	34.56	4.5	4	5	5	11	1	0	0	0	0	1	0	0	0
9310472	0	49	2	1573	2	0	1	1	1	0	2	3	0	0	0	67.3	27.2	1	1	1	1.83759	68.8	1.91009	1	2	3	261	1	1	24	36	1.75979	1.64156	10.325	45.08	2	4	4	0	0	0	0	0	0	0	0	1	0	0
9313715	0	48	2	1694	1	0	3	1	1	0	1	2	0	1	0	69.5	24.2	1	1	2	2	100	1.94201	0	1	0	156	1	0			1.43833		9.06	58.8	2.5	5	1	0	0	0	0	0	0	0	0	1	0	0
9314056	24	50	2	1755.5	1	0	1	1	3	1	1	2	0	1	0	90.8	29.5	1	3	2	1.75051	56.3	1.74036	1	1	1	59	1	1	43	52	1.37315	1.35451	16.38	50.02	3	0	12	6	19	1	2	1	2	1	1	0	0	0
9314305	19	79	2	1578.5	1	0	4	1	1	0	2	2	0	3	0	90.2	36.2	1	3	2	1.57403	37.5	1.39794	0	1	0	72	1	1			0.956023	0.708667	16.945	30.29	3.5	3	22	4	18	1	0	0	0	0	1	0	0	0
9314427	0	49	1	1783	2	0	1	4	1	0		2	0	0	0	104	32.7	1	1	2	2	100	2	1	3	4	310	1	1	40	42	1.29408	1.64312	5.515	48.06	0	0	0	0	0	0	0	0	0	0	0	1	0	0
9317134	0	71	1	1797	1	0	1	1	1	0	2	2	0	3	0	111.2	34.4	0	0	0	2	100	2	1	3	4	224	1	1	35	52	1.42045	1.44519	8.755	33.98	0	0	0	0	0	0	0	0	0	0	0	1	0	0
9318127	0	72	2	1632	1	0	1	1	1	0	2	3	0	3	0	62.2	23.4	0	0	0	2	100	2	1	1	1	125	1	1	1	52	1.62866	1.43036	9.74	56.15	0	0	0	0	0	0	0	0	0	0	0	1	0	0
9318527	14	76	2	1579	2	0	4	1	1	1	2	3	0	3	0	58.5	23.5	1	3	2	1.27416	18.8	0.919078	0	1	0	172	1	1			1.04877	1.05039	12.945	43.34	5.5	0	13	11	21.3	0	0	0	2	1	1	0	0	0
9320093	0	70	1		1	0	1	1	3	1	1	3	0	3	0	97.7	26.7	0	0	0	1.64147	43.8		0	1	0	102	1	1	3	2	1.23115			51.4			4.3	8	25.5	0	0	0	0	0	0	1	0	0
9322437	0	68	2	1538	2	0	4	1	1	0	1	0	0	6	0	75.1	31.7	0	0	0	1.87506	75	2	1	1	1	129	1	1			1.28908	1.19592	10.845	38.63	0	0	0	0	0	0	0	0	0	0	0	1	0	0
9323060	0	46	1	1759.5	2	0	1	1	1	0	2	3	0	0	0	64.7	20.9	0	0	0	2	100	2	1	3	4	377	1	1	45	52	1.97433		7.935	58.05	0	0	0	0	0	0	0	0	0	0	0	1	0	0
9323079	0	53	1	1712	1	0	1	1	1	0	2	2	0	1	0	69.3	23.6	0	0	0	1.75051	56.3	1.74036	1	2	3	276	1	1	45	52	1.34725	1.36184	8.53	55.6	1.5	3	3	0	0	0	0	0	0	0	0	1	0	0
9323403	0	51	1	1618	1	0	1	1	3	1	1	2	1	1	0	71.7	27.4	1	1	2	1.79588	62.5	1.75051	1	2	3	175	1	1	40	52	1.13411	1.19707	7.33	44.19	0.5	1	11	0	0	0	0	0	0	0	0	1	0	0
9323439	0	47	2	1626	1	0	1	1	5	1	2	3	0	0	1	69	26.1	1	0	2	1.27416	18.8	1.30103	0	1	0	124	1	1	48	36	1.41093	1.31752	13.7	50.99	2	0	0	4	21	0	0	0	0	0	0	1	0	0
9324182	0	47	2	1690	0	1	4	1	1	0	2	3	0	1	0	73	25.6	1	0	1	1.79588	62.5	1.87506	0	1	0	208	1	1			1.68421	1.7225	10.585	49.68	0	0	3	0	0	0	0	0	0	0	0	1	0	0
9324211	0	65	2	1581	1	0	1	1	2	1	1	1	0	2	0	77.8	31.1	0	0	0	1.87506	75	1.9722	1	2	3	168	1	1	10	52	1.46574	1.41308	8.78	41.58	0	0	1	0	0	0	0	0	0	0	0	1	0	0
9324400	0	74	2	1618.5	1	0	1	1	1	0	1	1	0	3	0	61.9	23.6	0	0	0	1.9722	93.8		1	2	2	110	1	1	20	52	1.27918	1.202	10.875	51.16	0	0	1	0	0	0	0	0	0	0	0	1	0	0
9326076	19	55	1	1753	1	0	1	1	1	0	2	2	0	1	0	72	23.4	1	2	2	1.9722	93.8	1.95424	1	3	4	121	1	1	45	52	1.36008	1.67849	8.69	59.11	0	0	1	0	1	1	0	0	0	0	1	0	0	0
9326106	0	53	2	1630.5	1	0	1	1	1	0	2	1	0	1	0	65	24.4	0	0	0	2	100	2	0	1	0	261	1	1	38	52	1.52964	1.40642	8.675		0	0	0	0	0	0	0	0	0	0	0	1	0	0
9326434	0	58	1	1800.5	2	0	1	1	1	0	2	3	0	1	0	82	25.3	0	0	0	1.9722	93.8	2	1	3	4	311	1	1	58	52	1.36193	1.2762	7.755	60.45			0	0	0	0	0	0	0	0	0	1	0	0
9326707	0	74	1	1782.5	0	0	4	1	1	0	1	1	1	3	0	89.5	28.2	0	0	0	1.87506	75	1.90309	0	1	0	187	1	1			1.22249	1.43051	8.64				6	0	0	0	0	0	0	0	0	1	0	0
9327704	0	75	2	1595.5	1	0	4	1	1	0	1	1	0	3	0	60.9	23.9	0	0	0	1.94201	87.5	1.92942	0	1	0	136	1	1			1.54799	1.58573	11.215				2	0	0	0	0	0	0	0	0	1	0	0
9327829	12	57	2	1761	1	0	1	1	5	1	2	3	0	1	0	71.3	23	1	2	2	1.75051	56.3	1.75051	0	1	0	197	1	1	16	12	1.55521	1.53586	10.92	52.91	0.5	0	0	1	15	1	0	0	0	0	1	0	0	0
9328154	6	64	2	1620	1	0	4	4	3	1	1	2	0	2	0	93.1	35.5	1	2	2	1.49554	31.3	1.54407	0	1	0	63	1	1			0.82713	0.794013	13.375		7.5	15	25	0	0	1	1	1	2	1	1	0	0	0
9328298	12	68	2	1648	2	0	4	1	3	1		2	0	3	0	67.8	25	1	3	3	1.79588	62.5	1.62014	1	1	1	117	1	1			1.05152	1.15818	16.86	49.27			0	5	21	1	0	0	0	0	1	0	0	0
9328651	12	63	2	1607	1	0	1	1	2	0	2	3	0	2	0	106.8	41.4	1	3	2	1.49554	31.3		0	1	0	214	1	1	40	52	1.22287	1.0381	17.055				13.8	12	41	1	0	0	0	0	1	0	0	0
9329062	12	54	1	1767	1	0	1	1	1	0	2	2	0	1	0	90.4	29	1	2	2	1.09691	12.5	1.22272	1	1	1	199	0	0	60	52	1.2285	1.33072	9				27.6	3	15.9	1	0	0	0	0	1	0	0	0
9330147	12	56	2	1633.5	1	0	1	1	3	1	2	3	0	1	0	64.9	24.3	1	2	2	1.69897	50	2	1	2	2	139	1	1	40	40	1.40203	1.37438	12.16	51.48	2	4	1	0	0	1	0	0	0	0	1	0	0	0
9330155	0	72	2	1551	1	0	4	1	3	1	1	1	0	3	0	55.4	23	0	0	0	2	100	1.96237	1	1	1	100	1	0			1.61681		7.59	63.4	0	0	0	0	0	0	0	0	0	0	0	1	0	0
9330346	0	60	2	1665	1	0	1	1	1	0	2	2	0	2	0	63.4	22.9	1	0	1	2	100	2	1	1	1	101	1	1	20	48	1.57667	1.4806	8.67	54.51	0.5	1	0	0	0	0	0	0	0	0	0	1	0	0
9330369	0	74	2	1512	1	0	4	1	2	1	1	2	0	7	0	56.9	24.9	0	0	0	2	100	2	1	3	4	87	1	1			1.49701	1.34454	7.765	55.09	0	0	0	0	0	0	0	0	0	0	0	1	0	0
9331571	0	64	1	1737	1	0	1	4	1	1	2	3	0	2	0	90	29.8	0	0	0	1.87506	75	1.90309	0	1	0	36	1	0	40	52	1.5456	2.00874	9.895				4	2	12	0	0	0	0	0	0	1	0	0
9332151	0	63	1	1780	1	0	1	1	1	0	2	2	0	2	0	88.8	28	1	1	2	1.94201	87.5	1.90309	1	1	1	230	1	1	45	52	1.57418	1.71446	8.625	44.94	5.5	10	0	1	6	0	0	0	0	0	0	1	0	0
9332414	0	53	2	1626	1	0	1	1	5	1	1	2	0	1	0	63.6	24.1	0	0	0	1.94201	87.5	1.90309	1	3	4	340	1	1	50	52	1.58604	1.4403	8.06	64.63	0	0	0	0	4	0	0	0	0	0	0	1	0	0
9332791	18	78	2	1572	1	0	4	1	2	1		2	0	3	1	74.9	30.3	1	2	2	2	100	2	0	1	0	27	1	0			0.728996	3.47766		28.32	0	0	0	0	0	0	0	0	0	0	1	0	0	0
9333085	0	75	2	1626.5	1	0	4	1	1	0	2	2	0	3	1	59.7	22.6	0	0	0	1.87506	75		0	1	0	85	1	1			0.944064	1.13475	12.455	49.27	0.5	0	0	1	1	0	0	0	0	0	0	1	0	0
9335072	0	51	2	1602	1	0	1	1	1	0	2	3	0	1	1	73.2	28.5	0	0	0	1.83759	68.8	1.87506	1	2	2	291	1	1	20	52	1.23077	1.26582	9.36	48.83			4	0	0	0	0	0	0	0	0	1	0	0
9335358	0	57	2	1660.5	1	0	1	1	1	0	2	3	0	1	1	78.8	28.6	1	0	1	1.9722	93.8	2	0	1	0	246	1	1	50	45	1.42197	1.35437	14.1	50.22	0	0	0	0	0	0	0	0	0	0	0	1	0	0
9336356	0	53	1	1722.5	1	0	1	1	1	0	2	3	0	1	0	88.2	29.7	0	0	0	2	100	1.97772	1	3	4	193	1	1	20	30	1.38841	1.53586	12.06	56.15	0	0	0	0	0	0	0	0	0	0	0	1	0	0
9336746	12	75	1	1824	1	0	4	1	1	0	2	2	0	3	0	90.6	27.2	1	2	2	1.87506	75		0	1	0	0	0	0			1.57418	1.58334	10.33	53.46			7.4	1	6.4	1	0	0	0	0	1	0	0	0
9337418	0	61	1	1685	1	0	4	1	1	0	2	2	0	2	0	94.4	33.2	1	0	2	1.91009	81.3	2	0	1	0	70	1	0			1.321	1.35994	9.73	50.55	0	0	0	0	0	0	0	0	0	0	0	1	0	0
9338346	0	53	1	1811	1	0	1	1	1	0	2	3	0	1	1	90.1	27.5	1	0	1	1.91009	81.3	2	1	1	1	145	1	1	45	52	1.332	1.30796	7.745	50.05	0	0	0	0	0	0	0	0	0	0	0	1	0	0
9338704	18	67	2	1665	1	0	4	3	1	0	1	1	0	2	0	84.1	30.3	1	3	2	1.87506	75	1.92942	0	1	0	49	1	0			1.28783	1.25	11.73				11	1	4	0	0	0	0	0	1	0	0	0
9338965	0	46	1	1780	1	0	4		5	1	1	0	0	0	0	97.7	30.8	1	1	1	1.9722	93.8		1	1	1	76	1	1			1.67574	1.99312	15.765	56.48	3.5	7	0	0	0	0	0	0	0	0	0	1	0	0
9339252	19	72	2	1629	1	0	4	1	1	0	1	3	0	3	0	66.3	25	1	2	2	2	100	1.92065	1	2	2	115	1	1			1.1274	1.1489	12.405	42.71	0	0	0	0	2	1	0	0	0	0	1	0	0	0
9339337	0	51	2	1635	1	0	1	1	1	0	2	3	0	1	0	67.9	25.4	1	0	1	2	100		1	2	2	127	0	1	50	52	1.47656	1.35121	7.125	61.53	0	0	0	0	0	0	0	0	0	0	0	1	0	0
9339860	0	49	2	1714	1	0	3	1	1	0	2	2	0	0	1	67.3	22.9	0	0	0	1.79588	62.5		0	1	0	126	1	1			1.37552	1.40563	12.195	52.45	3	5	5	1	3	0	0	0	0	0	0	1	0	0
9340139	19	52	2	1663	0	0	1	1	1	0	2	1	0	1	0	88.6	32	1	2	2	1.57403	37.5	1.60206	1	1	1	144	1	1	35	52	1.17959	1.09048	15.91	36.97	0	0	19	0	1	1	0	0	0	0	1	0	0	0
9340468	18	46	2	1579	1	0	1	1	1	0	1	3	0	0	0	59.1	23.7	1	2	3	1.83759	68.8		0	1	0		1	0	20	16	1.33779	1.31087	9.965				0	5	6.1	0	0	0	0	0	1	0	0	0
9341449	0	62	2	1723.5	3	0	1	1	1	0	2	1	0	2	0	69.8	23.5	0	0	0	2	100	2	0	1	0	78	1	1	40	52	1.628	1.6533	11.36	54.8	1.5	3	0	0	0	0	0	0	0	0	0	1	0	0
9341699	0	48	2	1594	1	0	4	1	1	0	2	2	0	3	0	55.5	21.8	0	0	0	2	100	2	0	1	0	183	1	1			1.51343		6.17	54.81			0	0	0	0	0	0	0	0	0	1	0	0
9341730	14	63	2	1536.5	1	0	1	4	1	0	1	1	0	3	0	84.5	35.8	1	2	2	1.49554	31.3		1	3	4	183	1	1	4	52	0.938527	0.978881	9.98	51.69	7	5	0	9	28.7	0	0	0	1	1	1	0	0	0
9341903	0	61	2	1620	1	0	4	1	1	0	2	3	0	2	0	64.7	24.7	0	0	0	1.9722	93.8	2	1	1	1	88	1	1			1.28	1.70191	8.175	52.91	0	0	0	0	0	0	0	0	0	0	0	1	0	0
9343449	0	53	1	1729	1	0	1	1	1	0	2	3	1	2	0	81	27.1	0	0	0	2	100	2	0	1	0	280	1	1	45	52	1.51343	1.46638	10.465	54.8	0	0	0	0	0	0	0	0	0	0	0	1	0	0
9343691	0	67	1	1585.5	1	0	1	1	1	0	2	3	0	4	0	86.5	34.4	0	0	0	2	100	2	1	1	1	156	1	1	23	52	1.11701		7.975	54.8	0	0	0	0	0	0	0	0	0	0	0	1	0	0
9345249	0	58	1	1719	1	0	1	1	1	0	2	3	0	1	0	80.5	27.2	1	0	1	2	100	2	1	1	1	200	1	0	35	40	1.48148	1.56146	6.81	40.88	1	2	0	0	0	0	0	0	0	0	0	1	0	0
9346033	0	70	2	1602	1	0	1	1	3	0	1	2	0	7	0	59.3	23.1	1	0	1	1.94201	87.5	1.91009	1	3	4	227	1	1	16	52	1.45296	1.45059	7.61	56.15	0	0	1	0	1	0	0	0	0	0	0	1	0	0
9346398	0	57	2	1569	1	0	4	1	5	1	2	3	0	1	0	65	26.4	1	1	2	1.9722	93.8	2	1	2	2	93	1	1			1.47656	1.41358	9.765	49.68	0.5	0	0	1	2	0	0	0	0	0	0	1	0	0
9346709	0	75	1	1761.5	1	0	4	3	1	0	2	2	0	3	0	113.1	36.4	0	0	0	2	100	2	1	2	2	172	1	1			1.29116	1.14142	11.605	44.55	0	0	0	0	0	0	0	0	0	0	0	1	0	0
9346843	0	62	1	1671	1	0	1	6	3	1	2	3	0	2	0	60.5	21.7	0	0	0	1.94201	87.5	2	1	3	4	277	1	1	40	52	1.54202	2.02214	8.035		0	0	0	0	0	0	0	0	0	0	0	1	0	0
9347441	18	49	1	1773	1	0	1	6	3	1	1	2	1	4	1	88.2	28.1	1	2	2	1.87506	75	1.95424	1	3	4	211	1	1	50	52	1.38217	1.18804	10.44	27.98	2.5	4	4	1	3	0	0	0	0	0	1	0	0	0
9350339	0	56	2	1707	1	0	1	1	1	0	2	2	1	1	0	83.1	28.5	1	0	1	1.91009	81.3	1.92065	0	1	0	206	1	1	21	52	1.3708	1.49745	10.295	55.31	0	0	0	0	0	0	0	0	0	0	0	1	0	0
9351245	0	73	1	1738	1	1	2	3	1	0	1	0	0	3	0	85.5	28.3	1	1	1	1.83759	68.8	1.92065	1	2	2	155	1	0	8	52	1.15108	1.34612	10.625	37.85	4	5	10	3	8	0	0	0	0	0	0	1	0	0
9351436	0	66	2	1652.5	1	0	1	1	1	0	2	2	0	2	1	76.3	27.9	1	0	1	1.87506	75	1.87506	0	1	0	161	1	1	37	8	1.44613	1.32547	12.89	50.48	0	0	5	0	6	0	0	0	0	0	0	1	0	0
9351479	0	56	2	1584	1	0	1	1	3	1	1	1	0	1	0	84.7	33.8	0	0	0	1.94201	87.5	2	1	2	2	196	1	0	40	52	1.10467	1.10668	8.28	52.5	0	0	0	0	0	0	0	0	0	0	0	1	0	0
9353670	0	52	1	1832	1	0	1	1	1	0	2	3	0	1	0	82.5	24.6	0	0	0	2	100	2	1	1	1	251	0	0	70	52	1.50773		6.86	59.63			0	0	0	0	0	0	0	0	0	1	0	0
9353884	0	46	2	1694.5	2	0	1	1	3	1	1	3	1	0	0	72.1	25.1	1	1	3	1.9722	93.8	2	1	1	1	186	1	1	40	52	1.98314	1.80059	9.56	56.15	0	0	0	0	0	0	0	0	0	0	0	1	0	0
9354156	5	56	2	1677.5	1	0	1	1	1	0	1	3	0	1	0	65.4	23.2	1	3	3	1.64147	43.8		0	1	0	292	1	1	40	51	1.34409	1.5534	12.41	42.8	1.5	3	9	0	2	0	0	0	0	0	1	0	0	0
9354236	19	55	2	1597	2	0	1	1	3	1	2	2	0	2	0	47.8	18.7	1	3	3	1.57403	37.5	1.79588	1	1	1	105	1	1	55	52	1.40449	1.41358	8.61	45.23			0	2	8.5	1	0	0	0	0	1	0	0	0
9355228	0	46	2	1743.5	1	0	1	1	1	0	1	2	0	0	0	78.8	25.9	1	0	2	1.75051	56.3	1.87506	1	2	2	245	1	1	40	52	1.47275		9.72	54.06	0	0	0	0	0	0	0	0	0	0	0	1	0	0
9355236	12	56	1	1728.5	2	0	1	6	1	1	1	3	0	1	0	97.5	32.6	1	2	3	1.49554	31.3	1.39794	1	2	2	65	1	1	16	25	1.23191	1.17619	8.86	34.42	12	12	40	12	41	1	0	0	0	0	1	0	0	0
9356305	12	68	1	1832.5	1	0	3	1	1	0	1	1	0	2	0	93.6	27.9	1	2	2	1.39794	25	1.69897	1	2	2	138	1	1			1.10528	1.16679		32.01	3	6	17	0	4	1	0	0	0	0	1	0	0	0
9356765	0	62	2	1659	2	0	4	1	1	0	2	2	0	6	0	64.5	23.4	0	0	0	1.83759	68.8	1.97772	1	2	2	150	1	0			1.59236		11.64	56.95	0	0	0	0	0	0	0	0	0	0	0	1	0	0
9356864	19	52	1	1752.5	1	0	1	1	1	0	2	2	0	1	0	85.9	28	1	2	2	1.91009	81.3	1.69897	1	1	1	235	0	1	40	52	1.34725	1.38817	11.745	44.66	3.5	6	23.4	1	15.9	1	0	0	0	0	1	0	0	0
9357990	0	51	2	1709	1	0	1	1	1	0	2	2	0	1	0	99.8	34.2	1	1	2	1.79588	62.5	1.92065	1	1	1	126	1	1	40	52	1.31019	1.31229	10.39	41.05	1.5	3	3.2	0	4.3	0	0	0	0	0	0	1	0	0
9358383	12	51	2	1637	1	0	1	1	3	0	1	1	0	1	0	96.3	35.9	1	3	2	1.69897	50	1.39794	0	1	0	171	1	1	38	52	1.20409	1.30599	11.725	46	5.5	7	19.1	4	24.4	1	0	0	0	0	1	0	0	0
9359202	0	69	1	1884	1	0	4	1	1	0	2	3	0	2	0	81.5	23	0	0	0	2	100	2	1	2	2	156	0	1			1.36939	1.39767	9.62	53.75	0	0	0	0	0	0	0	0	0	0	0	1	0	0
9359405	18	53	1	1735.5	1	0	1	3	1	0	2	3	0	2	0	102.4	34	1	2	2	1.64147	43.8	1.74036	1	3	4	354	1	1	60	52	1.49421	1.54985	5.345	32.47			3	5	18	0	0	0	0	0	1	0	0	0
9360202	0	68	1	1730	2	0	4	1	1	0	2	2	0	3	0	98.6	32.9	0	0	0	1.83759	68.8	1.92065	0	1	0	119	1	1			1.31926	1.33058	8.535	56.44	1.5	0	0	3	0	0	0	0	0	0	0	1	0	0
9360243	0	78	2	1482	1	0	4	1	1	0	2	2	0	3	0	63.1	28.7	0	0	0	1.9722	93.8	1.92065	0	1	0	109	1	0			1.26223	1.16894	9.745	55.3	1	1	3.4	1	5.7	0	0	0	0	0	0	1	0	0
9361238	12	55	2	1563	2	0	1	1	3	1	2	2	0	1	1	64	26.2	1	3	3	1.79588	62.5	1.81291	1	2	2	232	1	0	45	52	1.42248	1.32468	11.3				3	6	3	1	0	0	0	0	1	0	0	0
9361302	0	52	2	1645.5	1	0	1	1	5	1	1	2	0	1	0	60.3	22.3	0	0	0	2	100	2	0	1	0	208	1	1	52	52	1.37504	1.35635	6.335	61.33	0	0	0	0	0	0	0	0	0	0	0	1	0	0
9361744	0	60	1	1735.5	1	0	1	1	1	0	2	2	1	2	0	71	23.6	1	1	1	2	100		1	2	3	221	1	1	40	52	1.08903		10.105		0	0	0	0	0	0	0	0	0	0	0	1	0	0
9362121	0	47	2	1533	3	0	1	1	5	1	2	2	0	0	0	81.7	34.8	0	0	0	2	100	2	1	2	2	401	1	1	52	52	0.942285	1.1755	9.185	52.72	0	0	0	0	0	0	0	0	0	0	0	1	0	0
9363262	0	58	1	1773.5	1	0	1	3	1	0	2	3	0	1	0	74.9	23.8	1	1	1	1.64147	43.8	1.76567	1	3	4	128	1	1	40	49	1.1458	1.64022	6.175	47.49	2	4	4	0	3	0	0	0	0	0	0	1	0	0
9363408	0	62	2	1505	1	0	1	1	1	0		3	0	2	0	58.5	25.8	0	0	0	2	100	2	1	1	1	287	1	1	45	2	1.40203		8.345	57.76			0	0	0	0	0	0	0	0	0	1	0	0
9363628	24	60	2	1533	1	0	3	1	3	1	2	2	0	2	0	79.5	33.8	1	2	2	1.69897	50	1.95424	1	1	1	187	1	1			1.31277	1.42684	12.345	43.6	2.5	0	0	5	18	1	0	0	1	1	1	0	0	0
9363662	0	53	2	1710.5	1	0	1	3	3	1	1	3	1	1	0	88.3	30.2	1	1	1	1.83759	68.8		1	1	1	141	1	0	40	52	1.54979	1.34621	11.375	46.57	0.5	1	2	0	2	0	0	0	0	0	0	1	0	0
9364362	19	62	1	1760.5	2	0	1	1	3	1	1	2	0	2	0	99.7	32.2	1	2	2	1.79588	62.5	1.65321	1	3	4	204	1	0	40	52	1.40647	1.33165	10.665	53.02	2.5	3	2.1	2	0	1	0	0	0	0	1	0	0	0
9364366	0	67	2	1579	1	0	4	4	2	0	1	0	0	2	0	90.2	36.2	0	0	0	1.94201	87.5	2	0	1	0	180	1	0			0.97561	1.06205	11.89	50.21			13	0	0	0	0	0	0	0	0	1	0	0
9364970	0	57	1	1790	1	0	1	1	1	0	2	2	0	1	0	81	25.3	1	2	1	1.39794	25	1.87506	1	2	2	235	1	1	45	52	1.5873	1.53953	7.5	56.4			6	5	4	0	0	0	0	0	0	1	0	0
9365192	0	70	1	1740	1	0	4	1	1	0		1	0	3	0	82	27.1	1	0	1	1.91009	81.3	1.92942	0	1	0	161	1	1			1.28742	1.29744	10.345	46.68	0.5	0	14	1	8	0	0	0	0	0	0	1	0	0
9365269	0	56	1	1757	1	0	1	1	1	0	2	2	0	1	0	85.1	27.6	0	0	0	2	100	2	1	2	2	268	0	0	40	52	1.321	1.3716	9.265	57.76	0	0	0	0	0	0	0	0	0	0	0	1	0	0
9367651	12	57	1	1813.5	1	0	1	3	3	1	1	2	0	1	0	102.2	31.1	1	3	2	1.64147	43.8	1.62014	1	1	1	210	1	1	48	49	1.20228	1.2507	6.17	39.91	9	8	11	10	30	1	0	0	0	0	1	0	0	0
9368084	0	76	1	1690	2	0	4	3	5	1	1	2	0	3	0	63.1	22.1	1	1	2	1.79588	62.5		0	1	0	25	1	0			0.923361	0.908121	12.66	20.36			23.8	1	15.9	0	0	0	0	0	0	1	0	0
9369286	12	56	1	1813	1	0	1	1	1	0	2	3	0	1	0	75.8	23.1	1	2	2	1.49554	31.3	1.60206	1	3	4	237	1	1	15	40	1.60966	1.55642	12.78	50.26	6	6	25	6	25	1	0	0	0	0	1	0	0	0
9369375	0	67	2	1649	1	0	4	1	1	0	2	2	0	2	1	89.5	32.9	1	2	1	1.79588	62.5	1.97772	0	1	0	31	1	0			1.15976	1.07573		38.22			17	4	15	0	0	0	0	0	0	1	0	0
9369690	18	55	1	1756	1	0	1	1	5	0	2	1	1	1	0	97.3	31.6	1	3	3	1.49554	31.3		1	1	1	347	1	1	40	48	1.67926		19.115	25.96	10.5	15	32.9	6	30.8	0	0	0	0	0	1	0	0	0
9371094	0	76	1	1821	1	0	4	1	1	0	2	3	0	3	0	80.6	24.3	1	0	1	2	100	2	0	1	0	131	1	0			1.75285	1.76344	7.21	55.09	0	0	0	0	0	0	0	0	0	0	0	1	0	0
9372219	0	51	2	1613.5	1	0	1	1	2	1	2	3	0	1	0	70.2	27	0	0	0	1.9722	93.8	1.9722	1	2	3	298	1	1	50	36	1.40548	1.57772	11.855	65.88	0	0	0	0	0	0	0	0	0	0	0	1	0	0
9372977	12	56	2	1691	1	0	1	3	3	1	2	2	0	1	0	62.7	21.9	1	3	3	1.91009	81.3	2	1	2	2	186	1	1	40	52	1.48313	1.53787	11.06		1	0	0	2	2	1	0	0	0	0	1	0	0	0
9373065	0	53	1	1734.5	1	0	1	1	1	0	2	3	0	1	0	111.2	37	0	0	0	1.9722	93.8	2	1	2	2	352	1	1	60	52	1.34003	1.2749	12.2	49.25	0	0	0	0	0	0	0	0	0	0	0	1	0	0
9373191	0	74	1	1780	1	0	2	1	1	0	2	2	0	3	0	85.1	26.9	0	0	0	1.9722	93.8		1	2	2	80	1	1	20	46	1.60836	1.53345	12.955	53.46	0	0	1.1	0	0	0	0	0	0	0	0	1	0	0
9374235	0	54	1	1814.5	1	0	1	1	1	0	2	2	0	1	0	104.5	31.7	1	0	1	1.94201	87.5	2	1	2	2	196	1	0	40	52	1.32057	1.25196	10.66	52.91	2	4	2	0	4	0	0	0	0	0	0	1	0	0
9374459	18	51	1	1745.5	1	0	1	6	5	1	1	2	1	1	0	85.2	28	1	3	2	1.9722	93.8		1	3	4	343	1	1	60	52	1.12771	1.28928	6.795				2	0		0	0	0	0	0	1	0	0	0
9374775	0	59	2		1	0	1	1	5	1	1	1	0	1	0			0	0	0	1.83759	68.8	1.87506	1	3	4	134	1	1	6	52	1.20555	1.22982	8.97	44.28	5	5	1	5	17	0	0	0	0	0	0	1	0	0
9375122	0	60	2	1597.5	1	0	1	1	3	0	2	2	0	2	1	83.2	32.6	0	0	0	1.91009	81.3	1.92065	1	3	4	172	1	0	32	52	1.30634	1.24599	9.785	47.78	1	2	0	0	0	0	0	0	0	0	0	1	0	0
9375317	0	61	2	1678.5	1	0	2	1	1	0		2	0	3	0	101.2	35.9	0	0	0	2	100		1	1	1	50	1	1	10	30	1.17336	1.14296		52.11	0	0	0	0	0	0	0	0	0	0	0	1	0	0
9376021	0	78	2	1586.5	1	0	3	1	2	0	1	2	0	3	0	67.4	26.8	1	1	2	1.87506	75	1.95424	0	1	0	43	1	0			0.898271		17.455	48.69	1	0	4.3	2	7	0	0	0	0	0	0	1	0	0
9376210	0	69	2	1567.5	2	0	4	1	2	0	1	2	0	2	0	65.2	26.5	0	0	0	2	100	2	1	2	2	75	1	1			1.51343	1.46017	7.38	56.71	0	0	0	0	0	0	0	0	0	0	0	1	0	0
9376280	6	64	2	1574	1	0	2	3	2	1	1	2	0	3	0	98.6	39.8	1	3	3	1.27416	18.8		0	1	0	79	1	1	20	52	1.0989	1.07383		32.99			38	13	40	1	2	1	2	1	1	0	0	0
9376360	0	59	2	1579	1	0	1	1	3	1	2	2	0	1	0	69	27.7	0	0	0	2	100		1	1	1	82	1	1	40	52	1.5804	1.38308	8.545	28.76			0	0	0	0	0	0	0	0	0	1	0	0
9377882	0	56	2	1643	0	1	1	1	1	0	2	3	0	1	0	67.3	24.9	0	0	0	1.79588	62.5	1.87506	0	1	0	242	1	0	50	52	1.33914	1.36691	7.705	59.11	0.5	0	0	1	2	0	0	0	0	0	0	1	0	0
9377968	12	62	2	1640	1	0	3	1	3	1	1	2	0	3	1	105.9	39.4	1	2	3	1.39794	25	1.39794	0	1	0	128	1	1			0.972526	2.2001	22.98	22.43			35	5	31	1	0	0	0	0	1	0	0	0
9378021	0	55	2	1731.5	1	0	1	1	5	1	1	3	0	4	0	108.7	36.3	0	0	0	1.94201	87.5	1.82413	0	1	0	58	1	0	25	52	1.38122	1.26807	11.235	57.49	0	0	1.1	0	0	0	0	0	0	0	0	1	0	0
9378093	0	50	2	1606	1	0	1	1	1	0	2	2	0	1	0	72.9	28.3	0	0	0	1.94201	87.5	1.96237	1	2	3	131	1	1	20	52	1.60385	1.57369	7.765	57.49	0	0	1	0	0	0	0	0	0	0	0	1	0	0
9378998	6	63	2	1630	2	0	3	2	3	1	1	2	0	2	0	85.5	32.2	1	3	3		0		0	1	0	53	1	0			0.839807	0.878947	20.015	28.72	10.5	4	63	17	62	1	2	1	2	1	1	0	0	0
9381081	0	56	1	1775	2	0	1	1	5	1	2	3	0	1	0	76.9	24.4	0	0	0	1.83759	68.8	1.96237	1	1	1	130	1	1	40	52	1.61225	1.50608	11.63	58.84	0.5	1	0	0	0	0	0	0	0	0	0	1	0	0
9381700	0	47	2	1640	2	0	1	1	5	1	2	3	0	0	0	73	27.1	0	0	0	1.75051	56.3		0	1	0	367	1	1	45	52	1.27348	1.28526	11.5	51.29	11.5	5	8	18	17	0	0	0	0	0	0	1	0	0
9382139	0	69	2	1694	1	0	1	1	1	0	2	3	0	3	0	77.6	27	0	0	0	1.9722	93.8	1.92065	1	3	4	249	1	1	30	52	1.33467	1.30856		55.46	0.5	0	0	1	0	0	0	0	0	0	0	1	0	0
9385075	5	58	2	1691	1	0	1	1	1	0	2	2	0	2	0	86.4	30.2	1	2	2	1.9722	93.8	1.96237	1	2	3	129	1	1	24	52	1.41543	1.37235	10.42	46.42	0.5	0	0	1	1	0	0	0	0	0	1	0	0	0
9386130	0	54	2	1665	1	0	1	1	1	0	1	3	0	1	0	65.6	23.7	1	1	1	1.94201	87.5	1.97772	1	1	1	156	1	1	20	10	1.37315	1.51999	8.45	59.11	1	2	2	0	2	0	0	0	0	0	0	1	0	0
9386983	0	56	1	1770.5	1	0	4	1	1	0	2	2	0	1	0	90.2	28.8	1	0	1	2	100	2	1	2	3	90	0	0			1.77778	1.66147	7.73	53.7	0	0	0	0	0	0	0	0	0	0	0	1	0	0
9386991	0	75	2	1560	1	0	4	1	2	1	1	3	0	3	0	61.5	25.3	0	0	0	2	100	2	1	2	2	160	1	1			1.38122	1.26558	10.625	53.18	0	0	0	0	0	0	0	0	0	0	0	1	0	0
9387130	0	65	2	1560	2	0	4	1	3	1	1	2	0	2	0	64.8	26.6	0	0	0	2	100	1.92942	0	1	0	58	1	1			1.39762	1.41904	7.425	52.11	0	0	2	0	2	0	0	0	0	0	0	1	0	0
9387992	12	77	2	1541	2	0	3	1	2	1	1	2	0	3	0	70.3	29.6	1	2	2	1.79588	62.5	1.76567	0	1	0	58	1	1			1.24533	1.27247	13.53	50.7	4.5	5	20	4	33	1	0	0	0	0	1	0	0	0
9388068	19	79	1	1549	1	0	3	6	1	0	1	0	0	3	0	73.8	30.8	1	2	2	1.69897	50	1.69897	0	1	0	102	0	1			0.97561	0.879121	21.83	35	6	4	22	8	28	1	0	0	0	0	1	0	0	0
9388978	0	54	1	1710.5	2	0	1	1	1	0	2	3	0	1	0	117.2	40.1	1	1	1	1.64147	43.8	1.69897	1	2	3	151	1	1	48	52	1.28617	1.21651	16.44	58.55	3.5	5	7.4	2	9.6	0	0	0	0	0	0	1	0	0
9389183	0	63	2	1648.5	1	0	1	1	2	1	1	2	0	3	0	86.5	31.8	0	0	0	1.87506	75	2	1	1	1	372	1	1	60	52	1.40647	1.36027	11.205	60.18	0.5	0	0	1	1	0	0	0	0	0	0	1	0	0
9390064	0	64	1	1778	2	0	1	1	3	1	2	3	0	2	0	115	36.4	1	1	1	1.79588	62.5		1	2	2	159	1	1	23	47	1.46306	1.43611	12.705	54.12	1	2	8	0	1	0	0	0	0	0	0	1	0	0
9390205	0	69	1	1846.5	1	0	4	1	1	0	2	2	0	2	0	95	27.9	0	0	0	1.79588	62.5	2	1	2	2	103	1	0			1.57604	1.44665	8.75	45.09	0.5	1	2	0	2	0	0	0	0	0	0	1	0	0
9390719	12	78	2	1549	1	0	4	1	1	0	1	1	0	3	0	74.8	31.2	1	2	3	1.87506	75	1.79588	1	2	3	98	1	1			1.13733	1.10785	13.575	49.18	4	5	15	3	10	1	0	0	0	0	1	0	0	0
9391061	19	69	2	1570	1	0	4	1	1	0	2	2	0	2	0	70.9	28.8	1	2	2	1.79588	62.5	1.65321	1	3	4	189	1	1			1.3836	1.40514	10.27	39.15	6	6	11	6	21	1	0	0	0	0	1	0	0	0
9391126	0	54	1	1726	1	0	1	1	1	0	2	2	0	1	1	94.9	31.9	0	0	0	1.87506	75	1.83759	1	2	2	132	1	0	42	46	1.41243	1.33311	6.685	53.42	6	10	7	2	0	0	0	0	0	0	0	1	0	0
9391314	18	58	1	1851	1	0	1	1	1	0	2	2	0	1	0	82.2	24	1	3	2	1.87506	75	2	1	2	2	208	1	0	35	52	1.42248	1.56061	9.67	46.58	1.5	3	0	0	0	0	0	0	0	0	1	0	0	0
9391967	0	70	2	1591	1	0	1	1	1	0		2	0	3	0	64.1	25.3	0	0	0	2	100	2	0	1	0	109	1	1	30	40	1.3541	1.27922	8.65	56.15	0	0	0	0	0	0	0	0	0	0	0	1	0	0
9393127	0	59	2	1629.5	1	0	1	1	1	0	2	3	0	1	0	65.7	24.7	0	0	0	2	100	2	1	3	4	273	1	1	45	36	1.72488	1.62437	8.395	57.76	0.5	1	0	0	0	0	0	0	0	0	0	1	0	0
9393171	5	52	2	1713	1	0	1	3	5	1	1	2	0	1	0	70.3	24	1	3	3	2	100	1.92942	0	1	0	200	1	1	40	52	1.33023	1.43513	11.33		0	0	0	0	0	0	0	0	0	0	1	0	0	0
9394136	0	53	2	1660	1	0	1	1	1	0	2	3	0	1	0	72	26.1	0	0	0	2	100		1	2	2	156	1	1	6	2	1.43472	1.44582	9.87	46.62	0	0	0	0	0	0	0	0	0	0	0	1	0	0
9394602	12	62	2	1684	1	0	4	3	5	1	1	2	1	2	0	85.2	30	1	2	2	1.64147	43.8		0	1	0	84	1	1			1.15207	1.58047	9.265	38.46			0	11	18	1	0	0	0	0	1	0	0	0
9395121	12	59	1	1849	1	0	1	1	1	0	2	3	0	1	0	90.2	26.4	1	2	2	1.64147	43.8	1.74036	1	1	1	224	1	1	60	52	1.49813	1.65886	12.16	59.11	2.5	0	18	5	19	1	0	0	0	0	1	0	0	0
9395178	6	48	2	1600.5	2	0	1	1	1	0	1	3	0	0	0	54.6	21.3	1	2	2	1.79588	62.5	1.8451	1	2	3	345	1	1	30	52	1.48148	1.59585	3.655				19	0	0	1	2	1	1	1	1	0	0	0
9395992	0	47	1	1903	2	0	1	1	1	0	2	2	0	0	0	88.4	24.4	0	0	0	1.91009	81.3	1.94201	1	2	2	166	1	1	50	52	1.38074	1.37708	7.17	55.99	0	0	0	0	0	0	0	0	0	0	0	1	0	0
9396054	0	54	2	1600	1	0	1	1	1	0	2	3	0	1	0	61.9	24.2	0	0	0	1.83759	68.8		1	1	1	139	0	0	40	40	1.57048	1.59719	7.785	57.49	0	0	0	0	0	0	0	0	0	0	0	1	0	0
9396982	0	62	2	1620.5	1	0	1	1	3	1	2	2	0	2	0	85.4	32.5	1	0	1	2	100	2	0	1	0	163	1	1	24	35	1.34318	1.37367	10.39	58.35	0	0	0	0	0	0	0	0	0	0	0	1	0	0
9398120	0	57	1		1	0	1	1	1	0		3	0	1	0	101	26	1	1	1	1.83759	68.8	1.87506	1	2	3	294	1	1	40	52	1.33914	1.35593	10.095	45.9	1.5	3	0	0	0	0	0	0	0	0	0	1	0	0
9399129	0	54	2	1585	1	0	1	1	1	0	1	2	0	1	1	65.6	26.1	0	0	0	1.69897	50	1.75051	1	1	1	61	1	1	40	52	1.43318	1.48854	9.185	56.42	0	0	3	0	0	0	0	0	0	0	0	1	0	0
9399980	0	55	1		1	0	1	1	1	0	2	3	0	1	0	98.2	24.4	1	1	1	1.87506	75		1	1	1	75	1	0	50	52	1.71821	1.71991	11.28	53.87	0.5	0	0	1	5	0	0	0	0	0	0	1	0	0
9400081	0	51	2	1669	2	0	1	1	1	0	2	3	0	1	0	57.4	20.6	0	0	0	2	100	2	0	1	0	175	1	1	30	52	1.55703	1.56814	7.28	54.83	0	0	1	0	1	0	0	0	0	0	0	1	0	0
9400127	0	52	2	1712.5	1	0	1	1	5	1	1	2	0	1	0	104.8	35.7	0	0	0	1.79588	62.5	2	0	1	0	88	1	1	40	52	1.45191	1.31891	8.45	47.1	0	0	0	0	1	0	0	0	0	0	0	1	0	0
9401956	0	57	1	1796.5	1	0	1	1	1	0	1	3	0	1	0	105.2	32.6	1	1	1	1.57403	37.5	1.69897	1	2	2	346	1	1	30	52	1.3089	1.34327	8.5	56.15			17	2	19	0	0	0	0	0	0	1	0	0
9402978	0	65	2	1628	0	0	4	1	3	0	1	2	0	2	0	81.1	30.6	0	0	0	1.87506	75		1	2	2	136	1	1			1.25117	1.26747	15.375	56.39	0	0	0	0	1	0	0	0	0	0	0	1	0	0
9403946	12	52	1	1802	1	0	1	1	1	0	2	2	0	1	0	121.4	37.4	1	3	3	1.83759	68.8	2	1	3	4	333	1	1	55	52	1.36286	1.31687	9.295	39.76			4.3	1	8.5	1	0	0	0	0	1	0	0	0
9407027	24	59	2	1635	1	0	1	1	2	0	1	2	0	1	1	98.1	36.7	1	3	2	2	100		0	1	0	51	0	0	46	52	1.40203	0.99231	13.915	24.76	1	0	0	2	3	1	1	1	1	1	1	0	0	0
9407052	0	77	2	1675	2	0	4	1	1	0	1	2	0	3	0	72	25.7	0	0	0	1.83759	68.8		1	1	1	114	1	1			1.24378	1.31549	14.56	54.51	0.5	0	0	1	4.3	0	0	0	0	0	0	1	0	0
9408026	0	52	2	1684.5	1	0	1	1	1	0	2	3	0	1	0	53.2	18.7	1	1	1	2	100	2	0	1	0	249	1	1	30	52	1.65563	1.58667	6.655	59.11	0	0	0	0	0	0	0	0	0	0	0	1	0	0
9409198	19	50	2	1552.5	1	0	1	1	1	0	2	3	0	1	0	60.5	25.1	1	2	2	1.91009	81.3	1.87506	1	1	1	227	1	1	40	52	1.29408	1.22899	9.34	57.49	2	4	13.8	0	0	1	0	0	0	0	1	0	0	0
9409969	0	51	2	1562	1	0	1	1	1	0	2	3	0	1	0	76.9	31.5	0	0	0	1.83759	68.8	1.83759	1	1	1	185	1	1	40	44	1.19296	1.26859	8.81	43.34	1	1	7	1	1	0	0	0	0	0	0	1	0	0
9410032	0	60	2	1517.5	1	0	1	1	1	0	2	1	0	2	0	47.4	20.6	1	1	1	1.79588	62.5	1.97772	0	1	0	224	1	1	30	50	1.5528	1.5583	9.075	53.29	2	3	0	1	0	0	0	0	0	0	0	1	0	0
9410036	0	58	1	1733.5	1	0	1	1	3	1	2	2	0	1	0	79.3	26.4	0	0	0	1.94201	87.5	1.92942	0	1	0	68	1	0	48	52	1.53669	1.45911	6.795	56.15	0.5	0	1	1	1	0	0	0	0	0	0	1	0	0
9410941	0	55	1	1710	1	0	1	1	1	0	2	3	0	1	0	86.4	29.5	1	1	1	1.69897	50		1	1	1	213	1	1	45	48	1.52381	1.54327	9.33	38.6	5	8	8	2	9	0	0	0	0	0	0	1	0	0
9411428	0	56	2	1594.5	1	0	1	1	1	0	2	3	0	1	0	68.6	27	1	1	2	1.83759	68.8		0	1	0	144	1	0	38	52	1.35455	1.46811	7.895	44.67			13	0	0	0	0	0	0	0	0	1	0	0
9411555	12	63	1	1876	2	0	4	1	2	1	2	3	0	2	1	101.4	28.8	1	3	3	1.69897	50		0	1	0	255	1	1			1.60064	1.83385	9.935	56.71	8.5	7	3.6	10	31.9	1	0	0	0	0	1	0	0	0
9411598	0	61	2	1642	2	0	1	4	1	0	2	3	0	2	0	63.6	23.6	1	1	2	2	100	2	1	1	1	128	1	0	2	10	1.61878	1.61024	9.47		0	0	0	0	0	0	0	0	0	0	0	1	0	0
9413039	0	68	2	1610	1	0	4	1	3	1		2	0	2	0	80	30.9	0	0	0	1.87506	75	1.82413	1	1	1	86	1	1			0.938747	1.06245	12.52	48.47			1	0	0	0	0	0	0	0	0	1	0	0
9413279	0	74	2	1637.5	1	0	4	1	1	0	1	2	0	3	0	88.1	32.9	1	1	1	1.87506	75		1	1	1	47	1	0			1.18835	1.08696	14.58	51.57	0.5	0	0	1	3.6	0	0	0	0	0	0	1	0	0
9414083	0	58	1	1699	1	0	1	1	1	0	2	3	0	1	0	87.3	30.2	1	0	2	1.75051	56.3	1.65321	1	2	3	12	0	0	30	40	1.48368	1.44535	7.62	58.84	0.5	1	16	0	0	0	0	0	0	0	0	1	0	0
9414291	0	78	2	1633	1	0	4	1	1	0	1	1	0	3	0	60.2	22.6	0	0	0	2	100	2	1	1	1	50	1	1			1.21322	1.16693	13.3	25.62	0.5	1	0	0	0	0	0	0	0	0	0	1	0	0
9414968	0	56	1	1903	1	0	1	1	1	0	2	3	0	1	0	130	35.9	0	0	0	1.9722	93.8	2	1	3	4	387	1	1	50	40	1.42857	1.34621		56.71	0	0	0	0	0	0	0	0	0	0	0	1	0	0
9415069	18	61	2	1635.5	1	0	1	1	1	0	2	1	0	3	0	89.5	33.5	1	2	2	1.79588	62.5		0	1	0	65	1	1	25	52	1.36193	1.31757	10.71	35.21	3.5	3	8.5	4	14.9	0	0	0	0	0	1	0	0	0
9416063	0	57	2	1615	1	0	1	1	1	0	2	3	0	1	1	62	23.8	0	0	0	1.94201	87.5	2	1	1	1	241	1	1	40	52	1.61421	1.4442	8.44	55.87	0	0	0	0	1	0	0	0	0	0	0	1	0	0
9416308	0	67	2	1619.5	1	0	4	1	1	0	2	3	0	2	0	59.7	22.8	1	0	1	1.87506	75	1.77815	1	2	3	42	1	0			1.47656	1.46719	6.875	56.42	1.5	1	14	2	13	0	0	0	0	0	0	1	0	0
9416700	0	55	2	1561	1	0	1	1	1	0	2	1	0	1	0	67.9	27.9	0	0	0	1.83759	68.8	1.74036	0	1	0	100	1	1	40	52	1.05876	1.48649	7.455	54.8	2.5	0	20	5	17	0	0	0	0	0	0	1	0	0
9417006	0	50	2	1563	1	0	1	1	1	0	2	3	0	1	0	76.1	31.2	0	0	0	1.87506	75	1.92065	1	2	2	308	1	1	50	52	1.33378	1.38605	9.685	54.44	0.5	0	4.3	1	4.3	0	0	0	0	0	0	1	0	0
9417307	0	68	2		2	0	1	1	1	0	1	1	0	2	0	76.6	35.4	0	0	0	2	100	1.87506	1	1	1	103	1	0	25	52	1.12518	1.33587	9.345	46.44	1.25	2.5	0	0	1.1	0	0	0	0	0	0	1	0	0
9417349	18	57	1	1737	1	0	1	1	1	0	2	2	0	1	0	98.7	32.7	1	3	3	1.64147	43.8	1.54407	0	1	0	196	1	1	35	52	1.38937	1.30518	14.015	25.41	3.5	5	23	2	18	0	0	0	0	0	1	0	0	0
9417544	14	46	2	1550.5	1	0	1	1	5	0	1	0	0	0	0	64.6	26.9	1	3	2	1.75051	56.3	1.47712	1	2	2	390	1	1	40	52	1.25274		8.425	40.35	7	4	36	10	35	0	2	1	0	0	1	0	0	0
9417841	0	63	2	1729	1	0	4	1	1	0	2	3	0	2	0	64	21.4	0	0	0	1.91009	81.3		1	3	4	91	1	0			1.34454	1.27033	14.5	57.49	0	0	0	0	0	0	0	0	0	0	0	1	0	0
9417999	0	55	2	1636.5	1	0	1	3	5	1	1	3	0	1	0	89.3	33.3	0	0	0	2	100	2	1	1	1	93	1	1	40	52	1.27755	1.28617	11.595		0	0	0	0	1	0	0	0	0	0	0	1	0	0
9418342	0	60	2	1582.5	1	0	1	1	1	0	2	3	0	2	0	63.3	25.3	0	0	0	2	100	2	1	3	4	192	1	1	10	52	1.5273	1.71814	9.34	56.71	0	0	0	0	0	0	0	0	0	0	0	1	0	0
9418547	12	54	1	1890	1	0	3	1	3	0	1	1	1	1	0	115.7	32.4	1	2	2	1.09691	12.5	1	0	1	0	62	1	0			0.846561			25.26	13	11	42.5	15	54	1	0	0	0	0	1	0	0	0
9419379	0	59	2	1664.5	1	0	4	1	1	0	2	3	0	1	0	50.2	18.1	0	0	0	1.94201	87.5	1.90309	1	2	3	138	1	1			1.55642	1.43916	8.17	45.54	0	0	2	0	5	0	0	0	0	0	0	1	0	0
9419857	0	45	1	1651.5	1	0	1	1	1	0	2	2	0	0	0	73.7	27	0	0	0	2	100	1.9722	1	2	2	224	1	0	40	51	1.23419	1.52057	9.61				0	0	0	0	0	0	0	0	0	1	0	0
9420826	12	50	2	1595	1	1	1	4	3	1	1	2	0	1	1	101.5	39.9	1	3	3	1.62014	41.7	1.69897	0	1	0	321	1	1	40	52	1.23762		9.045		11	6	41	16	40	1	0	0	0	0	1	0	0	0
9421302	0	69	2	1605	1	0	1	1	2	1	1	3	0	2	0	85.8	33.3	0	0	0	2	100	1.87506	1	2	2	135	1	1	16		1.33869	1.18568	11.405	54.74			1.1	0	1.1	0	0	0	0	0	0	1	0	0
9421389	12	74	2	1665.5	1	0	1	1	1	0		2	1	3	0	68	24.5	1	3	3	1.83759	68.8	1.87506	1	2	3	70	1	1	16	15	1.11794	1.01082	15.145	40.77			10	3	12	1	0	0	0	0	1	0	0	0
9422393	5	57	1	1766	2	0	1	1	1	0	2	3	0	1	0	77.6	24.9	1	2	2	2	100	2	1	2	2	325	1	1	40	50	1.66251	1.6072	9.14	52.91	0	0	0	0	0	0	0	0	0	0	1	0	0	0
9423358	0	59	2	1700	1	0	1	1	3	1	2	3	0	1	1	65.3	22.6	0	0	0	1.75051	56.3	1.87506	1	3	4	209	1	1	45	52	1.49477	1.5735	9.035	56.71			0	0	0	0	0	0	0	0	0	1	0	0
9425996	12	63	1	1798	1	0	1	1	1	0	1	3	0	2	0	93.4	28.9	1	2	2	1.64147	43.8		1	2	2	107	1	0	45	16	1.4733	1.39997	14.66	54.11	2.5	0	0	5	11.7	1	0	0	0	0	1	0	0	0
9426003	12	69	2	1691.5	1	0	4	1	3	1	1	3	0	2	0	80.6	28.2	1	2	2	1.75051	56.3		1	1	1	104	1	1			1.26622	1.11526	14.365	41.42			0	0	0	1	0	0	0	0	1	0	0	0
9426880	0	65	1	1680.5	1	0	4	3	1	0	2	3	0	2	0	68.4	24.2	0	0	0	1.94201	87.5	2	1	2	2	197	1	1			1.45773	1.58554	8.36	56.15			0	0	0	0	0	0	0	0	0	1	0	0
9427182	0	60	2		1	0	3	3	3	1	1	2	0	2	1	75.6	36.3	0	0	0	1.91009	81.3	1.95424	0	1	0	50	1	0			1.07933	0.901856	12.705	40.2	0	0	0	0	0	0	0	0	0	0	0	1	0	0
9428112	0	51	2	1763	1	0	1	1	5	1	1	2	0	1	0	86.3	27.8	0	0	0	1.91009	81.3	2	1	2	2	220	1	0	40	52	1.33067	1.44181	8.045	54.8			0	0	0	0	0	0	0	0	0	1	0	0
9428490	18	49	2	1576	1	0	1	1	3	1	2	2	0	3	0	109.1	43.9	1	2	2	1.57403	37.5	1.39794	0	1	0	50	1	1	40	52	1.28493	1.44451	14.325	40.59	3.5	4	18.2	3	13.8	0	0	0	0	0	1	0	0	0
9428661	0	48	2	1652	1	0	1	1	1	0	2	1	0	0	0	76.5	28	1	0	2	1.83759	68.8	1.9722	1	2	2	87	1	1	20	49	1.32626	1.57307	10.485				0	0	0	0	0	0	0	0	0	1	0	0
9429101	0	56	2	1655	1	0	1	1	1	0	2	3	0	1	0	65.3	23.8	1	2	1	1.87506	75	1.74036	1	2	3	134	1	1	40	52	1.14844	1.15604	14.5	54.26	0	0	8	0	4	0	0	0	0	0	0	1	0	0
9429115	14	60	2	1630	1	0	1	1	5	1	1	2	0	2	1	107.9	40.6	1	2	3	1.64147	43.8	1.39794	1	1	1	75	1	1	20	52	0.906413	1.08094	26.215	23.61	6.5	13	19.4	0	19.1	0	2	1	2	1	1	0	0	0
9429578	6	65	2	1591	1	0	4	2	1	0	1	1	0	3	0	82.2	32.5	1	2	3	1.87506	75	1.87506	0	1	0	173	1	1			1.14811	1.07692	8.075	35.65	7	5	1	9	19	1	2	1	2	1	1	0	0	0
9430006	0	59	1	1697.5	1	0	1	1	1	0	2	2	0	1	0	84.3	29.3	0	0	0	1.75051	56.3		1	1	1	12	0	0	60	52	1.31148	1.51086	10.185	52.15	2.5	3	5	2	5	0	0	0	0	0	0	1	0	0
9430117	12	60	1	1809.5	1	0	3	1	1	0	1	1	0	2	0	99.7	30.4	1	3	2	1.49554	31.3		0	1	0	50	1	1			1.19725	1.13821	16.53	34.44	3	3	0	3	14	1	0	0	0	0	1	0	0	0
9430147	12	66	2	1661.5	1	0	4	2	3	1	1	1	0	6	1	100.5	36.4	1	2	2	1.69897	50	1.62014	1	1	1	94	1	1			1.12771	1.05385	16.185	42.29	10	11	22.3	9	27.6	1	0	0	0	0	1	0	0	0
9430234	0	63	1	1754	1	0	4	1	3	1	2	2	0	2	0	87.3	28.4	1	0	1	1.87506	75		0	1	0	106	1	1			1.54979	1.5416	7.405	47.69	1	0	0	2	0	0	0	0	0	0	0	1	0	0
9431322	0	54	1	1765.5	1	0	4	1	1	0	2	2	1	1	0	100.4	32.2	0	0	0	1.91009	81.3	1.97772	1	2	3	184	1	1			1.43627	1.36752	10.575	46.03	0	0	1	0	0	0	0	0	0	0	0	1	0	0
9433278	0	68	2	1698	1	0	1	1	1	0	2	2	0	3	0	61.4	21.3	0	0	0	2	100		0	1	0	106	1	1	10	40	1.60385	1.5338	9.965	54.26	0	0	1	0	0	0	0	0	0	0	0	1	0	0
9434318	0	51	2	1600	1	0	1	1	1	0	2	3	0	1	0	54.4	21.3	1	0	1	1.83759	68.8	1.91009	1	1	1	284	1	1	45	36	1.76056	1.77336	12.47	51.29	0	0	1	0	1	0	0	0	0	0	0	1	0	0
9434520	0	70	2	1662	1	0	4	3	2	1	1	2	0	3	0	77	27.9	0	0	0	1.9722	93.8		0	1	0	82	1	1			1.5186	1.50517	8.515	55.09			0	0	0	0	0	0	0	0	0	1	0	0
9435233	0	65	1	1723.5	1	0	4	5	1	0		3	0	2	0	82	27.6	1	1	1	1.83759	68.8	1.92065	1	2	3	168	1	1			1.33511	1.31817	8.44	41.57	1.5	3	3	0	0	0	0	0	0	0	0	1	0	0
9435273	0	62	2	1617.5	1	0	1	1	3	1	1	2	0	2	0	68.7	26.3	0	0	0	2	100	2	1	2	2	202	1	1	40	52	1.26382	1.31445	7.405	52.5	0	0	0	0	0	0	0	0	0	0	0	1	0	0
9435315	0	54	1	1679.5	1	0	1	2	1	0	1	3	0	1	0	69.5	24.6	0	0	0	1.91009	81.3	1.9722	1	2	2	244	1	1	20	50	1.70285	1.60501	5.73	56.42	0	0	0	0	0	0	0	0	0	0	0	1	0	0
9435335	19	56	1	1780	1	0	4	2	4	1	1	2	0	1	0	82.5	26	1	2	2	1.83759	68.8	1.81291	0	1	0	130	1	1			1.30506	1.14492	13.775	43.24			0	0	0	1	0	0	0	0	1	0	0	0
9435421	0	61	2	1615.5	1	0	1	1	1	0		2	0	2	0	82.4	31.6	1	1	1	1.75051	56.3	1.52244	0	1	0	213	1	1	32	52	1.18483	1.17931	11.175	45.22	0	0	12	0	0	0	0	0	0	0	0	1	0	0
9437009	0	59	2	1663	1	0	1	2	3	0		3	0	1	0	75.3	27.2	0	0	0	2	100	2	1	1	1	166	1	0	40	52	1.44144	1.3913	8.53	56.66	0.5	1	0	0	0	0	0	0	0	0	0	1	0	0
9437111	12	51	2	1665.5	1	0	1	1	4	0	1	2	0	1	0	113.6	41	1	2	2	1.57403	37.5		1	3	4	279	1	1	50	52	1.36612	1.17323	10.985	36.87	5	7	30	3	8	1	0	0	0	0	1	0	0	0
9437407	0	70	1	1751	1	0	1	3	1	0	2	3	0	3	0	87.8	28.6	1	3	1	2	100		1	2	2	51	1	0	4	2	1.06838	1.08909	9.605	52.4	0	0	0	0	0	0	0	0	0	0	0	1	0	0
9438007	0	74	2	1629.5	1	0	4	1	2	1	1	2	0	3	0	75.6	28.5	0	0	0	1.9722	93.8	2	0	1	0	104	1	0			1.35731	1.24961	14.155	57.49	0	0	0	0	0	0	0	0	0	0	0	1	0	0
9438237	0	71	1	1734	2	0	1	1	1	0	1	2	0	3	0	85.5	28.4	0	0	0	1.91009	81.3	2	1	1	1	200	1	0	21	48	1.34635	1.39373	12.94	47.29	0	0	0	0	0	0	0	0	0	0	0	1	0	0
9438337	0	77	2	1659	1	0	4	1	1	0	2	3	0	3	0	66.8	24.3	0	0	0	1.87506	75		1	1	1	25	1	0			1.07701	0.957854	11.95	46.02	3.5	1	0	6	14	0	0	0	0	0	0	1	0	0
9438523	18	64	1	1772	1	0	1	1	1	0	2	3	0	7	0	78.7	25.1	1	2	2	1.79588	62.5	1.87506	0	1	0	224	1	0	25	40	1.3836	1.42765	10.91	47.78	2	4	15.9	0	3.2	0	0	0	0	0	1	0	0	0
9439411	0	72	1	1735	1	0	1	1	1	0	2	3	0	3	1	79.9	26.5	0	0	0	2	100	2	1	1	1	217	1	1	4	26	1.24883	1.27939	7.81	56.14	0	0	0	0	0	0	0	0	0	0	0	1	0	0
9439428	0	55	2	1635	2	0	1	1	1	0	2	2	0	1	1	74.7	27.9	0	0	0	2	100	2	1	3	4	234	1	1	4	8	1.45932	1.65419	8.61	59.11	0.5	1	0	0	0	0	0	0	0	0	0	1	0	0
9439881	0	56	2	1605	1	0	1	1	1	0	2	2	0	1	0	54.9	21.3	0	0	0	1.9722	93.8	2	0	1	0	175	1	0	38	52	1.26984	1.43771	8.66	52.91	0	0	0	0	0	0	0	0	0	0	0	1	0	0
9440417	19	47	2	1586	1	0	1	1	1	0	2	2	0	0	0	60	23.9	1	2	2	1.87506	75	1.97772	0	1	0	252	1	1	45	52	1.46789	1.4629	8.305	43.93	0	0	0	0	0	1	0	0	0	0	1	0	0	0
9441140	0	53	2	1631.5	1	0	1	3	1	0	2	3	0	1	0	98	36.8	0	0	0	1.87506	75	2	1	1	1	189	0	0	50	52	1.30208	1.24367	12.06	53.46	0	0	0	0	0	0	0	0	0	0	0	1	0	0
9441307	0	53	2	1615	1	0	1	1	1	0	2	2	0	1	0	89.4	34.3	1	1	1	1.9722	93.8	1.94201	1	3	4	290	1	1	30	52	1.47493	1.40612	13.375	46.03	0	0	2	0	2	0	0	0	0	0	0	1	0	0
9441432	0	58	2	1617	1	0	1	3	1	0	2	2	0	1	0	70.5	27	0	0	0	1.79588	62.5	1.95424	1	2	2	246	1	1	32	32	1.62536	1.73883	8.825				2.1	0	0	0	0	0	0	0	0	1	0	0
9442105	0	51	2	1731.5	1	0	1	6	1	0	2	3	0	4	0	57.7	19.2	0	0	0	1.87506	75		1	1	1	145	1	1	32	52	1.78253	1.93911	7.325	59.11	0.5	1	3	0	2	0	0	0	0	0	0	1	0	0
9442268	0	63	2	1611.5	1	0	1	1	1	0	2	1	0	2	0	57.7	22.2	0	0	0	1.57403	37.5	1.54407	1	2	2	197	1	1	16	52	1.34409	1.44844	12.5	36.98	5	5	25	5	31	0	0	0	0	0	0	1	0	0
9444102	0	53	1	1828	1	0	1	1	1	0	2	3	0	1	0	88	26.3	0	0	0	2	100	2	1	2	2	114	1	1	50	52	1.59236	1.74558	7.03	58.28	0	0	0	0	0	0	0	0	0	0	0	1	0	0
9444132	0	62	2	1617.5	1	0	4	1	1	0	2	2	0	2	0	59.5	22.7	1	2	1	1.9722	93.8		1	2	2	175	1	1			1.50943	1.43849	11.565	56.15			0	0	0	0	0	0	0	0	0	1	0	0
9445104	12	74	2	1555.5	1	0	4	1	5	1	1	2	0	3	1	76.1	31.5	1	2	2	1.87506	75	1.95424	1	2	2	122	0	1			1.06468	1.49026	9.285	51.4	2.5	3	2	2	9	1	0	0	0	0	1	0	0	0
9445264	0	65	1	1790.5	1	0	4	1	1	0		2	0	2	0	98.3	30.7	1	0	3	1.87506	75		1	1	1	141	1	1			0.933925	1.1191	11.14	39.56			8	7	31	0	0	0	0	0	0	1	0	0
9445318	0	57	1	1714.5	1	0	1	2	1	0	2	3	0	1	0	78.1	26.6	1	0	3	1.64147	43.8		1	2	2	207	1	0	40	52	1.59363	1.72087	6.095	50.61	2.5	0	0	5	18	0	0	0	0	0	0	1	0	0
9445880	0	69	1	1783.5	1	0	1	2	1	0	1	3	0	2	0	92.9	29.2	0	0	0	1.83759	68.8		1	3	4	118	1	1	1	3	1.19296	1.42066	5.745	54.8	0	0	0	0	0	0	0	0	0	0	0	1	0	0
9446138	0	65	1	1622	1	0	1	3	5	1	2	2	0	3	0	79	30	0	0	0	2	100		1	1	1	256	1	1	20	52	1.24494	1.21766	9.39	55.09	1.5	3	1.1	0	1.1	0	0	0	0	0	0	1	0	0
9446883	0	46	1	1871	1	0	1	6	1	0	2	3	1	1	0	96.4	27.5	0	0	0	1.87506	75	1.94201	1	2	2	270	1	1	38	52	1.55885	1.94619	8.285	56.15	0	0	3	0	0	0	0	0	0	0	0	1	0	0
9447264	19	62	2	1594	1	0	4	1	1	0	2	3	0	3	1	63.3	24.9	1	2	2	1.79588	62.5	1.82413	1	1	1	108	1	1			1.48478	1.49712	7.575	51.82	7.5	13	1	2	10	1	0	0	0	0	1	0	0	0
9448098	12	79	2	1532	1	0	4	1	2	1	1	1	0	3	1	64.2	27.4	1	3	2	1.83759	68.8		1	1	1	145	1	1			1.13282	1.17571	8.66	44.42	2	2	15	2	14	1	0	0	0	0	1	0	0	0
9448099	0	53	1	1894	1	0	1	1	1	0	2	3	0	1	0	112.7	31.4	0	0	0	1.87506	75	1.92065	0	1	0	267	1	1	45	52	1.4881	1.40706	8.47	51.35	0.5	0	3	1	3	0	0	0	0	0	0	1	0	0
9448133	0	60	2	1654	1	0	1	1	3	1	2	3	0	2	0	90.2	33	0	0	0	1.83759	68.8		1	1	1	43	1	0	40	52	1.21102	1.15503	13.845		3	0	7	6	9	0	0	0	0	0	0	1	0	0
9449834	0	54	1	1760	1	0	1	5	5	0	1	1	0	1	0	102.2	33	0	0	0	1.96237	91.7	2	1	2	3	255	1	1	10	36	1.15976	1.72824	7.84	40.91	1	2	0	0	0	0	0	0	0	0	0	1	0	0
9450119	0	58	2	1617	1	0	1	1	1	0	2	2	0	1	0	59.2	22.6	0	0	0	1.94201	87.5	2	1	2	2	285	1	1	50	52	1.85014	1.78253	8.37	56.71	0	0	0	0	0	0	0	0	0	0	0	1	0	0
9450507	0	53	2	1599.5	2	0	1	1	3	1	2	2	0	1	0	100	39.1	1	1	1	1.94201	87.5	2	1	3	4	288	1	1	55	52	1.23115	1.30293	11.235	62.58	1.5	3	0	0	0	0	0	0	0	0	0	1	0	0
9450853	0	65	2	1569	1	0	1	3	1	0	1	2	0	2	0	64.6	26.2	0	0	0	1.94201	87.5		1	2	2	199	1	1	16	45	1.52964	1.63666	11.345	56.95	0.5	0	1	1	1	0	0	0	0	0	0	1	0	0
9451114	0	64	1	1713.5	1	0	1	1	1	0	1	1	0	2	0	74.9	25.5	1	1	1	2	100	2	0	1	0	180	1	1	23	46	1.20809	1.21862	11.665	53.46	0	0	0	0	0	0	0	0	0	0	0	1	0	0
9451212	0	59	2	1588	1	0	4	1	1	0	2	2	0	1	1	87.8	34.8	0	0	0	1.94201	87.5	1.87506	1	1	1	144	1	1			1.17786		11.015	56.15	0	0	1.1	0	0	0	0	0	0	0	0	1	0	0
9451217	12	52	1	1706.5	1	0	1	1	1	0	2	2	0	1	0	75.1	25.8	1	2	3	1.39794	25	1.17609	0	1	0	325	1	0	42	52	1.30293	1.1207	12.47	20.89	1.5	3	30.8	0	0	1	0	0	0	0	1	0	0	0
9451281	0	74	1	1783.5	1	0	1	1	1	0	2	3	0	4	0	99	31.1	1	1	2	1.91009	81.3		1	1	1	213	1	0	40	52	1.06411	1.06233	12.28	50.39			4	2	2	0	0	0	0	0	0	1	0	0
9452269	0	52	2	1645.5	1	0	4	1	1	0	2	3	0	1	0	57.8	21.3	0	0	0	1.94201	87.5	2	1	1	1	76	1	0			1.48313	1.68223	6.09	57.76			0	0	0	0	0	0	0	0	0	1	0	0
9452359	12	53	2	1600	1	0	4	1	1	0	2	2	0	1	0	62.1	24.3	1	2	2	1.83759	68.8	1.92065	1	2	2	90	1	1			1.14844	1.20707	11.345	43.74	2	0	0	4	7	1	0	0	0	0	1	0	0	0
9453107	0	61	1	1774.5	1	0	1	1	1	0	2	2	0	2	0	98.3	31.2	1	1	1	1.87506	75		1	2	3	163	1	1	15	52	1.63934	1.49706		52.29	2	4	2	0	0	0	0	0	0	0	0	1	0	0
9455248	0	67	2	1549.5	2	0	4	1	1	0	1	0	0	2	0	72.6	30.2	0	0	0	1.87506	75	1.87506	0	1	0	139	1	0			1.19296	1.28053	7.81	56.15			3	3	8	0	0	0	0	0	0	1	0	0
9455361	6	52	2	1666.5	1	0	4	4	5	1		0	0	2	0	113	40.7	1	2	3	1.87506	75	1.22272	1	2	2	59	1	1			0.721501	0.908121	11.905	40.29			8.5	11	39.3	1	2	1	2	1	1	0	0	0
9456105	0	47	1		1	0	1	1	1	0	2	2	0	0	0	113.2	31.1	1	0	1	1.9722	93.8	2	1	2	2	126	1	1	40	52	1.34862	1.44781	10.175	54.52	0	0	1	0	0	0	0	0	0	0	0	1	0	0
9456857	0	53	2	1708	1	0	4	1	1	0	2	3	0	1	0	78	26.7	0	0	0	2	100	2	1	2	2	80	0	0			1.42704	1.40756	10.165	57.73	0.5	1	0	0	0	0	0	0	0	0	0	1	0	0
9457054	19	68	2	1619.5	1	0	4	1	1	0	1	1	0	2	0	65.6	25	1	2	2	1.79588	62.5		1	2	2	108	1	1			1.4301	1.3328	8.575				5.3	0	0	1	0	0	0	0	1	0	0	0
9457264	18	45	1	1785	1	0	1	1	1	0	2	2	0	0	0	84	26.4	1	2	2	1.87506	75	1.92942	1	1	1	87	0	1	50	52	1.7043	1.4455	12.28	56.15	4	5	0	3	1	0	0	0	0	0	1	0	0	0
9457718	0	61	2	1738	1	0	1	1	5	1	1	3	0	2	0	67.8	22.4	1	0	3	1.83759	68.8	1.87506	0	1	0	244	1	1	30	48	1.12423	1.25051	9.325	60.85			7	0	0	0	0	0	0	0	0	1	0	0
9458093	19	53	1	1731.5	1	0	1	1	1	0	2	3	0	1	0	93	31	1	3	2	1.75051	56.3		0	1	0	66	1	0	45	52	1.44144	1.29777	12.375	42.39	5.5	6	0	5	20.2	1	0	0	0	0	1	0	0	0
9458107	18	74	1	1696.5	1	0	4	3	1	0	2	3	0	3	0	71.8	24.9	1	2	2	1.64147	43.8		1	1	1	110	1	1			1.43164	1.38404	15.635	45.52	4	1	0	7	9.6	0	0	0	0	0	1	0	0	0
9458416	18	74	2	1650	1	0	3	4	2	1	1	0	0	3	0	88.6	32.5	1	2	3	1.69897	50	1.47712	1	2	2	80	1	1			1.04521	0.994258		34.75			43	12	42	0	0	0	0	0	1	0	0	0
9458813	0	60	2	1623	1	0	1	2	3	1	1	0	0	2	0	90	34.2	1	0	1	2	100	2	0	1	0	261	1	1	20	52							0	0	0	0	0	0	0	0	0	1	0	0
9458868	14	53	2	1608	1	0	1	3	1	0	1	2	0	5	0	92.2	35.7	1	2	2	1.39794	25	1.17609	0	1	0	175	1	1	40	23	1.0721	1.11919	19.94	35.51	10	9	25	11	39	0	0	0	1	1	1	0	0	0
9459116	0	48	2	1585.5	1	0	1	1	1	0	2	3	0	0	0	47	18.7	0	0	0	1.91009	81.3	1.95424	1	1	1	263	1	0	50	12	1.44196	1.48214	5.905	60.45	1	1	1	1	3	0	0	0	0	0	0	1	0	0
9459371	0	54	2	1686.5	1	0	1	3	1	0	2	3	0	1	0	69.3	24.4	1	1	1	1.64147	43.8	1.74036	1	1	1	269	1	1	20	28	1.07933	1.29391	8.955	56.15	2	4	4	0	2	0	0	0	0	0	0	1	0	0
9460076	19	59	2	1590.5	1	0		1	3	0	1	0	1	1	0	67.1	26.5	1	2	2	1.39794	25		1	1	1	221	1	1			1.14712	1.1559	9.905	29.07	4.5	6	29	3	17	1	0	0	0	0	1	0	0	0
9460109	0	53	1	1688.5	1	0	1	1	1	0	2	3	0	1	0	61.2	21.5	0	0	0	1.91009	81.3	1.91009	0	1	0	271	1	1	45	52	1.17855	1.35149	8.375	57.76	0	0	0	0	0	0	0	0	0	0	0	1	0	0
9461110	0	54	1	1702.5	1	0	1	1	1	0	2	3	0	1	0	75.3	26	0	0	0	1.94201	87.5	1.87506	1	2	3	364	1	1	65	45	1.49869	1.51389	7.03	54.26	0	0	0	0	0	0	0	0	0	0	0	1	0	0
9461329	0	52	2	1576	1	0	1	1	1	0	2	3	0	1	0	71	28.6	0	0	0	1.94201	87.5	2	1	1	1	187	1	1	45	52	1.46628	1.41618	8.925	57.2	2	3	0	1	0	0	0	0	0	0	0	1	0	0
9461826	5	75	1	1654	2	0	4	1	1	0	2	3	0	3	0	82.3	30.1	1	2	2	1.91009	81.3	1.95424	1			173	1	1			1.42399	2.0592	11.845	43.34	1.5	3	0	0	0	0	0	0	0	0	1	0	0	0
9461885	0	51	1	1767.5	1	0	1	1	1	0	2	3	0	1	0	75	24	0	0	0	1.87506	75	2	1	1	1	318	1	1	50	52	1.33735	1.55606	9.975	59.11	0	0	0	0	0	0	0	0	0	0	0	1	0	0
9462266	0	64	1	1809.5	1	0	1	1	1	0	2	3	0	2	0	96.8	29.6	0	0	0	2	100	2	1	2	2	138	1	1	12	12	1.6835	1.45059	8.32	51.02	0.5	1	0	0	0	0	0	0	0	0	0	1	0	0
9462278	0	45	2	1530	1	0	1	1	1	0	2	3	0	1	0	109.6	46.8	1	1	1	1.91009	81.3	1.62014	1	1	1	116	1	0	44	52	1.12771	1.06943	12.875	48.98	0.5	1	2	0	0	0	0	0	0	0	0	1	0	0
9462298	0	71	2	1702	1	0	4	1	5	1	1	2	0	3	0	93.7	32.3	0	0	0	2	100	2	0	1	0	114	1	1			1.35593	1.28176		56.15	0	0	1.1	0	0	0	0	0	0	0	0	1	0	0
9463233	26	61	2	1614	1	0	4	1	1	0	1	2	0	2	1	76.4	29.3	1	2	2	2	100	2	1	3	4	131	1	1			1.43524	1.31562	10.2	59.37	1.5	3	0	0	0	0	0	0	2	1	1	0	0	0
9463350	18	65	1	1761	1	0	1	1	1	0	2	2	0	2	0	77.8	25.1	1	2	2	1.64147	43.8		1	1	1	154	1	1	40	52	1.55521	1.49993	7.345	59.11	3	1	0	5	10.6	0	0	0	0	0	1	0	0	0
9463400	6	52	1	1755.5	1	0	1	1	1	0	2	3	0	4	0	80.5	26.1	1	2	2	1.87506	75	1.92942	1	3	4	92	0	1	30	40	1.56678	1.58964	5.11	52.93	1	0	0	2	1	1	2	1	2	1	1	0	0	0
9463967	18	53	2	1633	1	0	4	1	2	0	1	1	0	1	0	87.3	32.7	1	3	3	1.87506	75		0	1	0	221	1	1			1.1325	1.58869	13.075				7	3	7	0	0	0	0	0	1	0	0	0
9464295	0	73	2	1574	1	0	4	3	2	0	1	1	0	3	0	60	24.2	0	0	0	1.83759	68.8	1.92942	0	1	0	164	1	1			1.31536	1.27506	11.465	55.33	3.5	2	0	5	12	0	0	0	0	0	0	1	0	0
9464409	0	58	2	1644.5	1	0	1	3	3	1	2	3	0	1	0	105.1	38.9	0	0	0	1.9722	93.8	1.90309	1	1	1	349	1	1	60	52	1.37646	1.14456	9.855	53.46	0	0	3	0	0	0	0	0	0	0	0	1	0	0
9465265	0	71	1	1812.5	1	1	4	1	3	1	1	3	0	3	0	82.3	25.1	1	0	1	2	100	2	1	3	4	92	1	1			1.35823	1.07293	10.235	54.8	0	0	0	0	0	0	0	0	0	0	0	1	0	0
9465779	0	49	2	1630	2	1	1	1	1	0	2	2	0	0	1	93.2	35.1	0	0	0	2	100	2	0	1	0	85	1	1	40	48	1.36286	1.3028	12.405	53.46	0	0	0	0	0	0	0	0	0	0	0	1	0	0
9466142	0	54	1	1773	1	0	1	1	1	0	2	3	0	1	0	100.4	31.9	0	0	0	1.87506	75	1.92942	1	2	2	71	1	0	30	52	1.7414	1.58768	7.765	53.97	0	0	1	0	1	0	0	0	0	0	0	1	0	0
9466320	0	69	2	1658.5	1	0	4	1	1	0	2	2	0	2	0	78.9	28.7	0	0	0	1.79588	62.5	1.69897	1	2	2	165	1	1			1.18238		9.125	48.33			11	0	4	0	0	0	0	0	0	1	0	0
9466357	19	62	2	1636.5	1	0	1	1	1	0	2	2	0	3	0	62.4	23.3	1	3	2	2	100	2	1	3	4	219	1	1	40	52	1.63132	1.60424	7.165	52.72			0	0	0	1	0	0	0	0	1	0	0	0
9466873	0	74	1	1642	1	0	4	1	1	0	1	3	0	7	0	64.4	23.9	0	0	0	1.91009	81.3	2	1	2	2	103	1	1			1.25707	1.3709	7.67	57.51			0	0	0	0	0	0	0	0	0	1	0	0
9466897	0	57	2	1662.5	1	0	1	1	2	0	1	2	0	1	0	68.9	24.9	1	1	1	1.87506	75	1.83759	1	1	1	159	1	0	40	52	1.10436	1.36808	11.16	48.42	1	0	0	2	11	0	0	0	0	0	0	1	0	0
9467252	0	61	1	1814.5	1	0	1	1	1	0	2	3	0	6	0	99.7	30.3	1	0	1	1.69897	50		1	3	4	255	1	1	45	52	1.54979	1.56476	8.715	46.03	5	4	1.1	6	6.4	0	0	0	0	0	0	1	0	0
9467434	0	65	2	1570	1	0	4	1	1	0	2	3	0	2	0	57.8	23.4	1	0	1	2	100	1.97772	0	1	0	106	0	0			1.34725	1.34368	6.985	47.65	0	0	0	0	0	0	0	0	0	0	0	1	0	0
9467563	19	67	1	1786	1	0	4	6	3	1	1	2	0	2	0	86.4	27.1	1	2	2	1.79588	62.5		1	1	1	70	1	0			1.29997		17.72		2	4	28.7	0	30	1	0	0	0	0	1	0	0	0
9468250	0	58	2	1598	1	0	1	1	3	0	1	2	1	1	0	89.1	34.9	1	2	1	1.69897	50		1	3	4	160	1	1	35	40	1.27877	1.19539	10.955	51.46	3	5	2.1	1	7.4	0	0	0	0	0	0	1	0	0
9468888	12	75	2	1543.5	1	0	4	3	2	1	1	2	0	3	1	85.7	36	1	3	3	1.57403	37.5	1	0	1	0	104	1	0			0.80048		14.69	13.86	11	14	35	8	27.6	1	0	0	0	0	1	0	0	0
9469155	5	55	2	1680.5	1	0	1	1	1	0	2	2	0	1	1	76.6	27.1	1	2	2	1.83759	68.8		0	1	0	136	1	1	50	45	1.47601	1.43565	11.37	52.79	2	4	8.5	0	0	0	0	0	0	0	1	0	0	0
9470120	12	51	1	1850.5	1	0	1	1	1	0	2	3	0	1	0	86.7	25.3	1	2	3	1.49554	31.3	1.64147	1	2	2	168	1	0	44	52	1.63867	1.56458	8.375	57.76	4	5	11	3	9	1	0	0	0	0	1	0	0	0
9470224	0	62	2	1602.5	1	0	4	1	1	0		3	0	2	0	71.6	27.9	0	0	0	1.79588	62.5	1.74036	1	1	1	94	1	1			1.52614	1.65762	9.025	55.09	0	0	4	0	5	0	0	0	0	0	0	1	0	0
9470267	12	60	2	1529.5	2	0	4	1	5	1	1	3	0	2	1	46.6	19.9	1	2	2	1.79588	62.5	1.75051	1	2	3	88	1	1			1.36472	1.3552	9.71	53.71	1	1	20	1	6	1	0	0	0	0	1	0	0	0
9470299	0	54	2	1649	1	0	1	1	5	1	2	3	0	1	0	66	24.3	0	0	0	1.87506	75	1.87506	1	3	4	275	1	1	38	43	1.75593	1.69176	9.89	57.49			0	0	0	0	0	0	0	0	0	1	0	0
9472254	0	67	2	1601.5	2	0	4	1	1	0	2	2	1	2	1	61.2	23.9	1	0	1	1.94201	87.5	1.87506	1	1	1	221	1	1			1.23571	1.21157	9.08	49.39	0.5	1	1	0	0	0	0	0	0	0	0	1	0	0
9472327	19	56	2	1650.5	1	0	4	1	5	1	1	3	0	1	0	97.3	35.7	1	2	2	1.83759	68.8	1.92065	1	1	1	149	1	1			1.33156	1.35782	11.81	44.38	2	4	1	0	1	1	0	0	0	0	1	0	0	0
9473858	0	68	1	1782	1	0	1	1	1	0	1	3	0	2	1	104.5	32.9	1	0	1	2	100	2	1	2	2	100	1	0	40	20	1.45138	1.39266	14.175		3	6	0	0	0	0	0	0	0	0	0	1	0	0
9473912	0	68	1	1770.5	1	0	1	1	5	1	1	3	0	2	0	89.5	28.6	0	0	0	1.9722	93.8	2	1	1	1	226	0	1	65	47	1.65085	1.60662	9.915	53.53	0.5	1	0	0	0	0	0	0	0	0	0	1	0	0
9474248	18	54	2	1605.5	1	0	1	1	1	0	2	2	0	1	1	81.4	31.6	1	2	2	1.75051	56.3		1	2	3	239	1	1	40	52	1.29576	1.36565	12.365	38.98	4	7	22.3	1	12	0	0	0	0	0	1	0	0	0
9474901	0	51	2	1580	1	0	1	1	1	0	1	2	0	1	0	66.6	26.7	1	1	2	1.79588	62.5	1.87506	1	2	2	218	1	1	40	52	1.3708	1.53051	12.185	47.09	3	6	6	0	1	0	0	0	0	0	0	1	0	0
9475284	0	56	1	1781.5	1	0	1	1	1	0	2	2	0	1	0	83.9	26.4	0	0	0	1.9722	93.8	2	1	2	2	240	1	0	40	52	1.52207	1.55039	11.765	55.09	0	0	0	0	0	0	0	0	0	0	0	1	0	0
9476633	0	76	1	1732	1	0	4	1	1	0	1	2	0	3	1	76.3	25.4	0	0	0	1.83759	68.8	1.90309	0	1	0	155	1	1			1.24031	1.29798	9.385	54.32	6.5	11	7	2	6	0	0	0	0	0	0	1	0	0
9477205	0	75	1	1740	1	0	4	1	1	0	1	3	0	7	0	92.9	30.7	1	1	1	1.83759	68.8	2	1	2	2	96	1	1			1.1534	1.10975	15.945	53.46			0	0	0	0	0	0	0	0	0	1	0	0
9477358	19	73	2	1625	1	0	4	1	1	0	2	2	0	3	0	75.2	28.5	1	3	2	1.87506	75	1.77815	1	1	1	40	1	0			1.16891	1.1713	11.95	50.89			5.3	0	0	1	0	0	0	0	1	0	0	0
9478377	0	55	1	1776	1	0	1	1	1	0	1	2	0	1	0	96.6	30.6	0	0	0	2	100	2	1	3	4	295	1	1	40	48	1.40795	1.51246	7.53	59.64	0	0	0	0	0	0	0	0	0	0	0	1	0	0
9478610	0	55	2	1590.5	1	0	4	1	1	0	2	3	0	1	0	55.3	21.9	1	1	1	1.57403	37.5	1.54407	1	2	2	233	1	1			1.44144	1.39407	13.325	45.35	7.5	8	2	7	23.4	0	0	0	0	0	0	1	0	0
9478732	0	70	1	1742	1	0	1	1	3	0	1	2	0	3	0	81.5	26.9	0	0	0	2	100	1.96237	0	1	0	90	1	0	24	4	1.37033	1.23747	8.48	56.42	0	0	3	0	2	0	0	0	0	0	0	1	0	0
9480249	0	77	1	1872		0	4	3	2	1		3	0	3	0	86.9	24.8	1	1	1	1.91009	81.3	1.91009	1	1	1	87	1	0			1.1994	1.34102	12.705	59.35			13.8	0	0	0	0	0	0	0	0	1	0	0
9480294	26	56	1	1793.5	1	0	1	1	1	0	2	3	0	1	0	71.4	22.2	1	3	2	1.79588	62.5	1.82413	1	2	3	111	1	1	40	48	1.43215	1.52051	8.7	52.91			4	1	3.2	0	2	1	0	0	1	0	0	0
9480533	0	45	1	1755	1	0	1	1	1	0	1	2	0	0	0	109.4	35.5	0	0	0	1.94201	87.5	2	1	1	1	50	1	0	40	52	1.38504	1.2516	7.405	52.62	0.5	1	2	0	0	0	0	0	0	0	0	1	0	0
9480968	19	66	1	1795	1	0	1	1	3	1	2	2	0	2	0	101.7	31.6	1	3	3	1.91009	81.3	1.95424	0	1	0	58	1	1	37	52	1.36893	1.29647	7.3	54.8	1.5	0	3	3	3	1	0	0	0	0	1	0	0	0
9482457	6	60	2	1631	1	0	3	1	1	0	1	1	0	2	0	78.4	29.5	1	3	3	1.09691	12.5		0	1	0	60	1	0			1.16347	1.01815					26.6	8	28	1	2	1	2	1	1	0	0	0
9483254	6	49	1	1777.5	1	0	1	1	1	0		1	0	0	0	90.3	28.6	1	3	3	1.39794	25		1	2	3	275	1	0	40	52	1.08108	1.42557	8.375	44.91	5.5	5	18.1	6	17	1	2	1	2	1	1	0	0	0
9483456	18	49	2	1719.5	1	0	4	1	1	0	2	3	0	0	0	90.6	30.6	1	2	3	1.69897	50		1	3	4	145	1	1			1.86306	1.53216	8.81	42.1	1	0	4	2	8	0	0	0	0	0	1	0	0	0
9483766	0	52	2	1555	1	0	1	1	1	0	2	2	0	1	0	82.8	34.2	1	0	2	2	100	2	1	2	3	75	1	0	25	20	1.28991	1.34639	9.33	58.88	0	0	0	0	0	0	0	0	0	0	0	1	0	0
9484333	12	54	1	1896	0	0	1	1	1	0	2	3	0	1	0	99.3	27.6	1	2	2	1.83759	68.8	1.79588	1	2	2	399	1	1	48	52	1.27877	1.1925	15.39	53.42	1	0	0	2	6	1	0	0	0	0	1	0	0	0
9484468	0	71	1	1791	2	0	4	3	1	0	1	2	0	3	0	79.4	24.8	0	0	0	1.75051	56.3	1.97772	1	1	1	146	1	1			1.34409	1.40292	12.175	57.76	0.5	1	2	0	0	0	0	0	0	0	0	1	0	0
9484866	0	79	2	1651.5	2	0	4	1	5	1	2	3	0	3	1	77	28.2	1	1	1	1.69897	50		1	1	1	70	1	1			1.18413	1.06607	14.015	33.61	1	2	20.2	0	21.3		0	0	0	0	0	0	0	0
9485359	0	71	1	1726.5	0	0	3	1	1	0	2	2	0	5	0	98	32.9	0	0	0	1.79588	62.5		1	2	2	96	1	0			0.963159	1.08835	10.75	33.89	3.5	4	13	3	17	0	0	0	0	0	0	1	0	0
9485448	14	68	2	1645	1	0	1	1	5	1	2	3	0	2	0	75.8	28	1	3	2	1.83759	68.8	1.76567	0	1	0	140	1	0	30	52	1.29955	1.31809	13.41	49.68	3	3	12.5	3	18.1	0	1	1	0	0	1	0	0	0
9486827	12	78	2	1655.5	1	0	4	1	3	0	1	1	0	3	1	72.5	26.5	1	3	2	1.87506	75	1.92065	1	2	2	72	1	1			1.22399	1.22433	12.25	47.91	0	0	4.3	0	8.5	1	0	0	0	0	1	0	0	0
9487462	0	53	1	1775	1	0	1	1	1	0	2	2	1	1	0	112.3	35.6	0	0	0	1.87506	75	1.87506	1	1	1	172	1	1	50	49	1.60707	1.47059	10.22	52.22	1	2	9	0	0	0	0	0	0	0	0	1	0	0
9488360	12	57	2	1587.5	1	0	1	1	1	0	2	2	0	1	0	75	29.8	1	3	2	1.69897	50		0	1	0	134	0	0	40	52	1.27146	1.32	10.125	65.61	2	0	0	4	2.1	1	0	0	0	0	1	0	0	0
9489123	0	52	1	1765	1	0	1	3	1	0	1	2	0	1	0	120.3	38.6	1	2	1	1.69897	50	1.87506	0	1	0	146	0	1	37	26	1.36519	1.32988	15.01	48.13			15	5	17	0	0	0	0	0	0	1	0	0
9490756	0	70	2	1654	1	0	4	1	1	0	1	1	0	3	0	63.2	23.1	0	0	0	1.91009	81.3	1.69897	0	1	0	155	1	1			1.17855	1.47825	11.34	55.6	1.5	3	7	0	2	0	0	0	0	0	0	1	0	0
9491446	0	76	1	1829	1	0	4	1	1	0	2	2	0	4	1	93	27.8	0	0	0	1.9722	93.8	1.90309	1	2	3	98	0	1			1.2747	1.28465	11.015	38.47	0.5	0	1.1	1	1	0	0	0	0	0	0	1	0	0
9492362	0	46	1	1825	1	0	1	2	1	0	2	2	0	0	0	84.3	25.3	0	0	0	1.83759	68.8		1	2	2	197	0	0	40	52	1.67856	1.92141	5.745	58.02	0	0	0	0	7.9	0	0	0	0	0	0	1	0	0
9493869	0	56	2	1638.5	1	0	1	1	1	0	2	2	0	1	0	88.3	32.9	1	0	1	1.9722	93.8	2	1	2	2	131	1	1	45	52	1.48478	1.39723	10.17	63.56	1	0	0	2	1	0	0	0	0	0	0	1	0	0
9493930	18	77	1	1789	1	0	4	1	1	0		2	0	3	0	70.3	22	1	2	3	1.83759	68.8	1.91009	1	1	1	285	1	1			1.12676	1.23671	11.05	32.94			0	2	5	0	0	0	0	0	1	0	0	0
9494964	12	54	2	1696	1	0	4	2	5	0	1	2	0	1	0	90	31.3	1	2	2	1.39794	25	1.62014	0	1	0	99	1	1			0.720591	0.75663	53.665				32	7	18	1	0	0	0	0	1	0	0	0
9495409	18	58	2	1559	1	0	1	3	1	0	2	1	0	1	0	59.9	24.6	1	3	2	1.87506	75	2	1	3	4	141	1	1	31	44	1.56924	1.31014	8.5	54.8	2	0	0	4	0	0	0	0	0	0	1	0	0	0
9495873	0	58	1	1750.5	1	0	1	1	1	0	2	3	0	1	0	81.8	26.7	1	1	1	1.64147	43.8	1.74036	1	3	4	328	1	1	55	40	1.61812	1.63512	8.535	51.29	0	0	11.3	0	0	0	0	0	0	0	0	1	0	0
9495960	12	71	2	1685	1	0	4	1	3	1	1	2	0	3	0	88.4	31.1	1	3	3	1.27416	18.8	1.39794	1	1	1	192	1	1			1.45455	1.08613		47.56	5.5	0	33	11	42.5	1	0	0	0	0	1	0	0	0
9496436	24	59	2	1616	1	0	1	1	2	1	1	2	0	1	1	80.6	30.9	1	2	2	1.49554	31.3	1.60206	0	1	0	55	1	1	13	50	1.13475	1.25964	6.035	34.18	9	10	32	8	31	1	0	0	1	1	1	0	0	0
9496954	6	55	2	1552	1	0	3	2	5	1	1	2	0	1	0	92	38.2	1	2	2	1.27416	18.8	1	1	1	1	121	1	1			0.881057	0.950977	10.765	24.22	14.5	14	51	15	51	1	2	1	2	1	1	0	0	0
9497534	6	67	1	1793	0	1	4	1	1	0	2	3	0	2	0	124.4	38.7	1	3	2	1.79588	62.5		1	2	2	140	1	1			1.18624	1.17378	12.48	32.02	2.5	0	12	5	13	1	1	1	1	1	1	0	0	0
9498365	0	62	1	1874	1	0	1	1	1	0	2	3	0	2	0	118.6	33.8	0	0	0	2	100	2	1	2	2	126	1	1	40	52	1.24727	1.30043	9.64	50.21	0	0	0	0	0	0	0	0	0	0	0	1	0	0
9498887	0	71	2	1588	1	0	4	1	1	0		2	0	4	0	62.1	24.6	0	0	0	1.94201	87.5	1.96237	1	1	1	189	1	1			1.57109	1.44483	6.53	57.76	2.5	5	3	0	0	0	0	0	0	0	0	1	0	0
9499893	12	60	2	1571	1	0	3	1	1	0	1	1	0	3	0	110	44.6	1	3	2	1.49554	31.3		0	1	0	71	1	1			1.00604	4.9776	9.815	22.24	6.5	5	11.7	8	18.1	1	0	0	0	0	1	0	0	0
9500225	0	54	1	1884	1	0	1	1	5	1	2	3	0	1	0	112.2	31.6	0	0	0	2	100	2	1	2	2	244	1	1	40	52	1.37363	1.4086	11.67	60.68	0	0	0	0	0	0	0	0	0	0	0	1	0	0
9501369	0	63	1	1714.5	0	0	1	1	1	0	2	3	0	2	0	74.3	25.3	1	1	1	1.83759	68.8	1.81291	1	1	1	80	1	1	30	52	1.3197	1.36374	13.66	54.26	1	2	2	0	11	0	0	0	0	0	0	1	0	0
9501623	24	58	2	1604	1	0	1	3	1	0	2	1	0	1	0	94.2	36.6	1	2	2		0		1	1	1	155	1	1	40	52	1.42552	1.63552	13.435	41.63	8.5	0	24.9	17	32.9	1	1	1	1	1	1	0	0	0
9501860	0	60	1	1728.5	1	0	1	1	1	0	2	2	0	2	0	63.8	21.4	0	0	0	1.87506	75	2	1	3	4	297	1	1	50	52	1.72265	1.73468	7.595	52.62	1	2	0	0	0	0	0	0	0	0	0	1	0	0
9501871	6	56	2	1592	2	0	1	1	5	1	2	2	1	1	0	64.3	25.4	1	2	2	1.49554	31.3	1.52244	1	1	1	256	1	1	8	52	1.33779	1.25137	11.425	39.41	6.5	0	23	13	39	1	2	1	2	1	1	0	0	0
9502442	0	55	2	1591.5	1	0	1	1	1	0	2	3	0	1	0	74.2	29.3	0	0	0	1.83759	68.8	1.8451	1	2	2	241	1	1	40	52	1.53374	1.44566	12.25	59.11	1	0	2.1	2	4.3	0	0	0	0	0	0	1	0	0
9502727	18	69	1	1800	1	0	1	1	1	0	1	2	0	2	0	85	26.2	1	3	3	1.49554	31.3	1.22272	1	2	2	96	0	0	8	40	1.42399	1.49779	17.535	35.78	8	8	23	8	27	0	0	0	0	0	1	0	0	0
9502936	6	53	2	1649.5	2	0	1	2	1	0	2	2	0	1	0	87.6	32.2	1	2	3	1.69897	50	1.57403	1	2	2	180	1	0	50	52	1.49925	1.39558	8.75	52.03			28	2	9	1	2	1	2	1	1	0	0	0
9503137	18	62	2	1628	1	0	4	1	1	0	2	2	0	2	0	77.3	29.2	1	3	3	1.57403	37.5	1.90309	0	1	0	50	1	1			1.06724	1.16564	15.42	39.7			21	1	17	0	0	0	0	0	1	0	0	0
9503429	0	70	1	1810.5	1	0	4	1	1	0	2	2	0	3	0	102.6	31.3	0	0	0	2	100	2	1	2	2	205	1	1			1.25117	1.25184	10.09	54.8	0	0	0	0	0	0	0	0	0	0	0	1	0	0
9504056	12	71	2	1657	1	0	1						0	3	1	61.4	22.4	1	3	2	1.64147	43.8		1	1	1	202	1	0	40	52		1.17182	15.125	36.86	4	0	6	8	19	1	0	0	0	0	1	0	0	0
9505140	0	63	1	1646.5	2	0	2	1	1	0	1	1	0	2	0	92.3	34	0	0	0	1.79588	62.5	1.76567	1	2	2	318	1	1	30	52	1.20409	1.22208	11.36		2	2	6	2	4	0	0	0	0	0	0	1	0	0
9505935	12	71	1	1769.5	1	0	1	1	1	0	2	3	0	3	0	82	26.2	1	2	2	1.83759	68.8	1.83759	1	2	3	80	1	1	6	10	1.3089	1.5287	10.25	48.33	1.5	0	0	3	2	1	0	0	0	0	1	0	0	0
9506155	0	45	1	1780	1	0	1	1	1	0	2	1	0	0	0	104.6	33	0	0	0	1.79588	62.5	1.79588	1	3	4	254	1	1	50	52	1.20736	1.22171	12.425	47.42	0	0	17	0	2	0	0	0	0	0	0	1	0	0
9506357	0	51	1	1792	1	0	1	1	5	1	1	3	0	1	0	105.6	32.9	1	2	1	1.9722	93.8	2	0	1	0	200	1	1	5	20	1.39714	1.35607	7.715	51.17			1	0	0	0	0	0	0	0	0	1	0	0
9506432	12	69	2	1665	1	0	4	1	3	1	1	1	0	4	1	110.4	39.8	1	2	2	1.49554	31.3		0	1	0	99	1	1			0.98668	1.06391	15.315	24.55	6	0	36	12	40	1	0	0	0	0	1	0	0	0
9507886	18	53	2	1565.5	1	0	3	1	1	0	2	2	0	1	1	77.3	31.5	1	3	2	1.75051	56.3		0	1	0	27	1	0			1.16009	1.16289	15.105	24.37	4.75	2.5	1.2	7	21.9	0	0	0	0	0	1	0	0	0
9508003	6	49	2	1567	1	0	1	2	5	0	1	1	0	0	0	92.7	37.8	1	2	2	0.799341	6.3	0.69897	1	3	4	316	1	1	60	52	1.40944		17.19	37.18			61	20	68	1	2	1	2	1	1	0	0	0
9508414	12	56	1	1755	1	0	1	1	1	0	2	3	0	1	0	86.3	28	1	3	2	1.75051	56.3		1	2	3	333	1	1	70	52	1.40944	1.21536	7.195	51.29	1.5	2	6.4	1	6.4	1	0	0	0	0	1	0	0	0
9509417	12	74	2	1580.5	1	0	4	1	1	0	1	0	0	4	0	77.3	30.9	1	2	2	1.75051	56.3	1.57403	1	2	2	102	1	1			1.12076	0.987216	13.125	20.24	0.5	0	20.2	1	0	1	0	0	0	0	1	0	0	0
9509846	0	75	2	1504	1	0	4	1	2	1	1	1	0	3	0	57.5	25.4	1	0	2	2	100	1.96237	0	1	0	105	1	1			1.11701	1.04575	12.205	52.5	0	0	2	0	1	0	0	0	0	0	0	1	0	0
9510900	0	70	2	1531.5	1	0	4	1	1	0		1	0	3	0	54.3	23.2	1	0	1	1.91009	81.3	1.92065	1	1	1	84	1	0			1.35272	1.28692	13.42	56.15	5	9	1	1	1		0	0	0	0	0	0	0	0
9513374	0	53	2	1607	1	0	1	1	1	0	2	3	0	1	0	52	20.1	0	0	0	1.96237	91.7	2	1	2	2	200	1	1	30	52	1.76134	1.79244	6.17	60.17	0	0	0	0	0	0	0	0	0	0	0	1	0	0
9513843	0	75	1	1821.5	1	0	1	3	1	0	2	3	0	3	0	92.6	27.9	1	0	1	2	100	2	1	1	1	225	1	0	8	52	1.35501	1.50824	8.93	57.76	0.5	1	1.1	0	0	0	0	0	0	0	0	1	0	0
9514379	19	50	1	1883.5	1	0	1	1	1	0	2	2	1	1	1	86.5	24.4	1	3	2	1.83759	68.8	1.92065	1	2	2	136	1	0	30	20	1.36054	1.40228	8.685	32.59	1.5	0	0	3	2	1	0	0	0	0	1	0	0	0
9515853	0	63	1	1694	1	0	4	1	1	0	2	2	0	2	0	84.2	29.3	0	0	0	1.87506	75	1.8451	1	2	2	159	1	1			1.27226	1.33569	7.48	47.5	3.5	2	14	5	9	0	0	0	0	0	0	1	0	0
9516929	12	67	2	1595	1	0	1	1	3	0	1	2	0	3	0	76.9	30.2	1	3	2	1.83759	68.8	1.69897	1	2	3	311	1	1	32	36	1.2751	1.25254	14.185	47.38	4	3	16	5	14	1	0	0	0	0	1	0	0	0
9517311	12	72	2	1594	1	0	4	1	4	1	1	2	0	4	0	79	31.1	1	2	2	1.57403	37.5		0	1	0	52	1	1			0.929584	0.971133		37.37	7	11	19	3	0	1	0	0	0	0	1	0	0	0
9518827	0	54	1	1801	1	0	1	1	1	0	2	3	0	1	0	117.4	36.2	0	0	0	1.91009	81.3	1.94201	0	1	0	141	1	1	60	52	1.51515	1.44451	10.17	45.88	0	0	4	0	0	0	0	0	0	0	0	1	0	0
9520899	14	55	2	1553	1	0	1	1	1	0	2	3	0	1	0	52.3	21.7	1	2	2	0.799341	6.3		0	1	0	164	1	1	20	52	1.08578	1.29149	13.765				42	1	3	0	2	1	0	0	1	0	0	0
9521254	6	64	2	1599	1	0	1	4	3	0		0	0	2	0	90.9	35.6	1	2	2	1.83759	68.8		0	1	0	56	1	1	20	25	0.983043	0.943329	13.985		7.5	0	18.1	15	25.5	1	1	1	1	1	1	0	0	0
9522615	19	63	2	1609	1	0	1	1	1	0	2	3	0	2	0	72.4	28	1	2	2	1.83759	68.8		0	1	0	282	1	0	40	52	1.28205	1.26883	8.115	59	0	0	2.3	0	0	1	0	0	0	0	1	0	0	0
9522881	19	54	2	1525	1	0	1	1	1	0	2	3	0	1	0	57.3	24.6	1	2	2	1.49554	31.3	1.30103	0	1	0	256	1	0	50	52	1.29744	1.19682	6.455	58.06			16	5	19	1	0	0	0	0	1	0	0	0
9523947	0	68	1	1736	1	0	1	1	1	0	2	3	0	2	0	96.3	32	0	0	0	1.69897	50	1.91009	1	3	4	102	1	0	25	52	1.22888	1.25156	11.105	53.29	0	0	5	0	0	0	0	0	0	0	0	1	0	0
9524398	0	56	1	1895	1	0	1	1	3	1	2	3	0	1	0	112.5	31.3	0	0	0	1.94201	87.5	1.9722	1	2	2	128	1	1	45	52	1.45773	1.73205	7.24	57.76	0	0	0	0	0	0	0	0	0	0	0	1	0	0
9524666	0	53	2	1671	1	0	1	6	1	0	2	2	0	1	0	57	20.4	1	1	1	1.91009	81.3		1	2	2	172	1	1	25	50	1.32582	1.39577	8.035	52.91	1	2	4	0	2	0	0	0	0	0	0	1	0	0
9525846	18	51	1	1830.5	1	0	1	1	1	0	2	3	0	1	0	68.5	20.4	1	2	2	1.83759	68.8	1.81291	1	2	3	120	1	0	40	52	1.62404	1.64103	5.655	57.76	0	0	4.3	0	1.1	0	0	0	0	0	1	0	0	0
9526396	0	58	1		2	0	1	1	1	0	2	2	0	5	0	114.3	28.2	0	0	0	1.39794	25		1	2	2	133	1	1	40	50	1.24378	1.47667		40.11	2	3	1	1	0	0	0	0	0	0	0	1	0	0
9526434	0	51	2	1613	1	0	1	6	1	0	2	3	0	1	1	60.9	23.4	0	0	0	1.94201	87.5	2	1	2	2	335	1	1	50	52	1.85787	1.6811	3.91	54.26	0	0	0	0	0	0	0	0	0	0	0	1	0	0
9527747	0	70	1	1712	2	0	4	1	1	0	1	1	1	4	0	77.8	26.5	0	0	0	2	100	1.87506	1	2	3	78	1	0			1.16043	1.0427	19.59	39.7	0	0	16	0	16	0	0	0	0	0	0	1	0	0
9528034	6	55	2	1703.5	1	0	1	2	1	0	1	2	0	1	0	96.7	33.3	1	2	2	1.79588	62.5	1.76567	1	2	2	239	1	1	24	50	1.20012	1.21929	15.765	44.91			25	0	13	1	2	1	2	1	1	0	0	0
9528513	0	68	2	1556	1	0	1	1	2	1	1	2	0	2	0	74.2	30.6	0	0	0	1.94201	87.5	1.9722	0	1	0	181	1	1			1.24883	1.07863	11.345	53.46	0.5	0	1.1	1	1.1	0	0	0	0	0	0	1	0	0
9528528	6	66	2	1668	1	0	3	3	5	1	1	2	0	4	0	99.1	35.6	1	2	2	1.57403	37.5	1.52244	0	1	0	76	1	1			1.01937		12.41				29	6	31	1	2	1	2	1	1	0	0	0
9528647	12	53	2	1608	1	0	1	3	1	0		2	0	1	0	60.9	23.6	1	3	2	1.49554	31.3	1.69897	0	1	0	267	1	1	30	52	1.17371	1.55945	13.855	37.78	3.5	4	21	3	16	1	0	0	0	0	1	0	0	0
9529676	0	48	1	1684	1	0	1	4	5	1		2	0	0	0	75	26.4	0	0	0	1.57403	37.5	1.91009	0	1	0	274	1	1	44	52	1.24572	1.45012	12.47	53.57	1	2	4.3	0	2	0	0	0	0	0	0	1	0	0
9529761	0	60	1	1697	2	0	4	3	1	0		1	0	2	0	104.2	36.2	1	0	1	1.87506	75	1.92942	1	2	2	142	1	1			1.16652	1.23659	10.34	50.26	1.5	3	4	0	0	0	0	0	0	0	0	1	0	0
9530267	24	46	1	1764	2	0	1	1	5	1	1	2	0	0	0	70.6	22.7	1	3	2	1.69897	50	1.69897	1	2	2	273	1	1	4	4	1.07124	1.82415	9.955	41.66	3	6	18	0	16	1	2	1	1	1	1	0	0	0
9531421	0	60	1	1762.5	1	0	4	6	3	1	1	1	0	2	0	90.7	29.2	1	0	1	1.91009	81.3	2	1	3	4	285	1	0			1.58983	1.49054	7.39	56.15	0	0	0	0	0	0	0	0	0	0	0	1	0	0
9531901	0	57	1	1810	1	0	1	1	3	0	2	3	0	1	1	111.7	34.1	0	0	0	1.75051	56.3	1.74036	1	1	1	124	1	1	45	52	1.61878	1.61538	9.31	41.92	3.5	6	21	1	15	0	0	0	0	0	0	1	0	0
9532148	0	56	1	1819	1	0	1	3	5	1	2	2	0	1	0	77.7	23.5	1	1	1	1.83759	68.8	1.92065	1	1	1	96	1	0	40	50	1.58983	2.0013	11.105	57.39			3	0	0	0	0	0	0	0	0	1	0	0
9532382	24	51	2	1617.5	1	0	1	1	1	0	2	3	0	2	1	52.3	20	1	3	2	1.83759	68.8	2	1	2	3	244	1	1	40	52	1.27632	1.56998	6.725	40.74			0	0	0	1	1	1	2	1	1	0	0	0
9532955	6	52	2	1581	1	0	1	1	1	0	1	2	0	1	0	50	20	1	3	2	1.57403	37.5	1.69897	1	2	3	309	1	1	60	51	1.45932	1.32578	10.855		5	0	8	10	31	1	2	1	2	1	1	0	0	0
9533617	0	60	2	1627	1	0	4	1	1	0	2	3	0	2	0	66.3	25	1	0	1	1.87506	75	2	0	1	0	115	1	1			1.36286	1.30881	11.675	58.26	1.5	2	0	1	1	0	0	0	0	0	0	1	0	0
9534616	0	61	2	1586	1	0	1	1	1	0	2	2	1	2	0	78.2	31.1	0	0	0	1.69897	50		1	2	3	205	1	1	50	52	1.36472	1.30026	11.955	47.92	2	3	1	1	4.3	0	0	0	0	0	0	1	0	0
9536410	0	70	1	1770.5	1	0	1	1	3	1	1	3	0	3	0	98.4	31.4	1	0	1	1.87506	75	1.79588	1	1	1	173	1	0	30	52	1.20084	1.34513	10.785	47.37	1	1	7.4	1	7	0	0	0	0	0	0	1	0	0
9537182	0	63	2	1641.5	1	0	1	1	3	1	2	2	0	2	0	53.6	19.9	0	0	0	1.91009	81.3	1.92065	1	1	1	138	1	1	50	12	1.46574	1.62999	8.765	54.55	0	0	2	0	0	0	0	0	0	0	0	1	0	0
9537947	19	76	2	1680	1	0	4	1	3	1	1	0	0	4	0	85.3	30.2	1	2	2	1.91009	81.3	1.83759	0	1	0	140	1	0			0.794439	0.796369	18.005	49.54	3	5	7	1	11	1	0	0	0	0	1	0	0	0
9538890	0	52	1	1801.5	1	0	1	1	1	0	2	2	0	1	0	86.1	26.5	0	0	0	2	100	2	0	1	0	50	0	1	60	52	1.42806	1.53864	7.92	57.49			0	0	0	0	0	0	0	0	0	1	0	0
9539084	12	60	2	1660.5	1	0	4	1	1	0	1	0	0	2	0	103	37.4	1	3	2	1.64147	43.8	1.54407	1	1	1	183	1	1			1.0142	0.992482	29.7	23.99	1	0	31	2	11	1	0	0	0	0	1	0	0	0
9540406	0	48	2	1651	1	0	1	1	5	0	1	2	0	0	0	78.4	28.8	0	0	0	1.91009	81.3	1.97772	1	2	2	369	1	1	40	52	1.5163	1.54775	8.4	48.68	1	1	0	1	1	0	0	0	0	0	0	1	0	0
9541155	0	61	2	1647.5	1	0	1	1	5	1	1	3	0	2	0	72	26.5	1	0	1	1.83759	68.8	1.82413	0	1	0	116	1	1	12	40	1.25628	1.56329	7.97	52.91			10.6	2	12.8	0	0	0	0	0	0	1	0	0
9541406	0	48	1	1630.5	1	0	1	1	3	1	2	3	0	0	0	71.8	27	0	0	0	1.9722	93.8	1.90309	0	1	0	176	1	1	60	52	1.30251	1.46504	7.77	58.57	0.5	1	0	0	0	0	0	0	0	0	0	1	0	0
9541651	0	54	2	1697	1	0	1	1	3	1	2	1	0	1	0	80.9	28.1	1	1	1	1.79588	62.5		0	1	0	121	1	1	40	52	1.58228	1.59185	10.045	52.91	5	2	14.9	8	20.2	0	0	0	0	0	0	1	0	0
9542380	0	49	1	1771	1	0	1	1	1	0	2	2	0	0	0	84.2	26.8	0	0	0	1.9722	93.8	2	1	2	2	139	1	1	40	52	1.40203	1.4629	9	58.28	0	0	0	0	0	0	0	0	0	0	0	1	0	0
9542855	0	61	2	1570	1	0	1	1	1	0	2	2	0	2	0	91.5	37.1	1	1	1	2	100	2	0	1	0	184	1	1	20	52	1.2285			41.16	4	8	0	0	0	0	0	0	0	0	0	1	0	0
9543407	0	50	1	1835	1	0	1	1	5	1	2	2	0	1	0	88.8	26.4	1	0	1	1.57403	37.5	1.87506	1	2	3	238	1	0	45	52	2.00702	1.87301	10.595	61.51	0	0	2	0	3	0	0	0	0	0	0	1	0	0
9544188	19	62	2	1659	1	0	1	1	1	0	2	2	0	2	1	72.7	26.4	1	2	2	1.87506	75	1.76567	1	1	1	127	1	0	40	52	1.38937	1.53216	12.495	40.48	0	0	26	0	1	1	0	0	0	0	1	0	0	0
9544698	0	63	1	1743	1	0	4	1	1	0	2	2	1	6	0	90.4	29.8	0	0	0	1.94201	87.5	1.87506	1	2	2	71	1	1			1.14646	1.08021	13.135	35.12	1	2	4	0	2	0	0	0	0	0	0	1	0	0
9545822	0	72	2	1615	1	0	1	1	2	0	1	2	0	3	0	74.5	28.6	1	1	2	1.75051	56.3	1.79588	1	2	3	126	1	0	15	20	1.17543	1.34053	9.755	45.48	1	2	4	0	0	0	0	0	0	0	0	1	0	0
9546108	19	54	2	1672	1	0	1	1	3	1	2	2	0	1	0	86.4	30.9	1	2	2	1.94201	87.5		0	1	0	157	1	1	35	52	1.33156	1.77164	7.53	49.27	4	7	1.1	1	1.1	1	0	0	0	0	1	0	0	0
9548159	0	76	2	1571	2	0	4	1	1	0		1	0	7	0	61.2	24.8	0	0	0	1.9722	93.8	2	0	1	0	223	1	1			1.47984	1.6129	8.09	56.15	2.5	5	0	0	0	0	0	0	0	0	0	1	0	0
9548401	0	62	2	1608.5	1	0	4	1	3	0	2	2	0	2	0	67.2	26	0	0	0	2	100	2	0	1	0	162	1	0			1.36986	1.38098	13.42	57.76			0	0	0	0	0	0	0	0	0	1	0	0
9548903	19	75	2	1650	2	0	4	1	2	1	1	2	0	3	0	68.6	25.2	1	2	2	1.83759	68.8	1.82413	0	1	0	137	1	1			1.08108	1.07762	14.81	45.34	2.5	5	7	0	1	1	0	0	0	0	1	0	0	0
9549107	0	56	2	1612	1	0	1	1	3	1	2	3	0	1	0	105.9	40.8	1	1	1	1.87506	75	1.95424	0	1	0	60	1	0	45	52	1.25392		9.915	38.2	1.5	2	3	1	3	0	0	0	0	0	0	1	0	0
9549162	0	49	1	1770.5	1	0	1	1	1	0	2	3	0	0	0	68	21.7	1	1	1	1.83759	68.8		0	1	0	204	1	0	45	52	1.56433	1.61819	8.435	56.15	1	0	0	2	2	0	0	0	0	0	0	1	0	0
9549906	19	58	2	1626.5	1	0	1	1	2	1	2	2	0	1	0	79.3	30	1	2	2	1.83759	68.8	1.74036	1	2	2	196	1	1	45	52	1.28	1.37297	6.61	53.42			9	2	10	1	0	0	0	0	1	0	0	0
9551668	0	51	2	1685	2	0	1	1	1	0	2	2	0	1	0	106.1	37.4	1	0	2	1.69897	50	1.92065	1	2	2	192	1	1	24	52	1.22699	1.18557	9.47	31.28	3	4	9	2	6	0	0	0	0	0	0	1	0	0
9552032	6	63	2	1562.5	2	0	1	1	1	0	2	2	0	2	1	83.1	34	1	2	2		0		1	2	2	171	1	1	20	24	1.47167	1.18892	15.845				53	7	32	1	2	1	2	1	1	0	0	0
9552108	12	64	2	1640	1	0	1	1	3		1	1	0	3	0	81.3	30.2	1	3	3	1.69897	50	1.64147	0	1	0	119	1	1	8	52	1.10497	1.69729	14.285	36.18	4	8	37	0	2	1	0	0	0	0	1	0	0	0
9552835	0	52	1	1842	1	0	1	1	1	0	2	2	1	4	0	116.8	34.4	1	0	1	1.79588	62.5	1.87506	1	2	2	130	1	1	45	52	1.28123	1.26606	17.65	44.55	2	4	5	0	0	0	0	0	0	0	0	1	0	0
9553355	0	54	1	1845	1	0	1	1	1	0	2	2	0	1	1	123.2	36.2	0	0	0	2	100	2	1	1	1	192	1	0	50	52	1.46681	1.34567	9.395	55.86	0	0	0	0	0	0	0	0	0	0	0	1	0	0
9553908	0	55	1	1694	1	0	1	1	1	0	2	3	0	1	0	69.1	24.1	1	1	1	2	100	2	1	1	1	138	1	1	50	52	1.43833	1.34725	7.595	58.55	0	0	0	0	0	0	0	0	0	0	0	1	0	0
9555397	0	48	1		1	0	1	1	1	0	2	2	0	3	0	99.3	27.1	0	0	0	1.83759	68.8	1.95424	1	3	4	282	1	1	40	52	1.67715	1.64002	8.955	57.76	0	0	0	0	0	0	0	0	0	0	0	1	0	0
9555914	12	65	1	1763	1	0	1	1	1	0	2	2	0	2	0	105.5	33.9	1	2	2	1.83759	68.8		1	2	2	150	1	1	50	52	1.48478	1.48132	10.16	46.98	4	6	7.4	2	7.4	1	0	0	0	0	1	0	0	0
9556402	18	57	1	1714	1	0	1	1	1	0	2	3	0	1	1	97.9	33.3	1	3	2	1.83759	68.8	1.92942	1	2	3	108	1	1	40	52	1.26263	1.44061	8.045	48.93	0	0	0	0	0	0	0	0	0	0	1	0	0	0
9556561	12	76	2	1621	1	0	4	1	1	0	2	1	0	3	1	58.9	22.4	1	2	2	1.79588	62.5	1.87506	1	1	1	90	1	1			1.28246	1.15204	14.315	46			12.8	1	8.5	1	0	0	0	0	1	0	0	0
9557111	0	57	1	1727	2	0	4	1	3	1	1	3	0	4	0	87	29.2	1	1	1	1.9722	93.8	1.9722	1	2	3	221	1	1			1.8315	1.67757	10.375	51.29	2.5	5	0	0	0	0	0	0	0	0	0	1	0	0
9558611	0	63	2	1715	1	0	4	1	2	1	1	2	0	2	0	82.5	28	0	0	0	1.91009	81.3	1.92065	0	1	0	217	1	1			1.43833	1.46767	12.53	62.12	2.5	5	2	0	1	0	0	0	0	0	0	1	0	0
9558648	24	49	1	1826	1	0	1	1	5	1	1	2	0	1	0	90.7	27.2	1	2	3	1.83759	68.8		0	1	0	258	1	1	40	52	1.45613	2.05624	8.34	39.28	0	0	0	0	2	1	2	1	2	1	1	0	0	0
9558956	12	65	2	1635	1	0	3	4	1	0	1	2	0	2	1	95.3	35.6	1	3	3	1.39794	25		1	2	3	247	1	1			1.0259	0.917894	11.535	25.52			39.3	3	15	1	0	0	0	0	1	0	0	0
9559375	0	52	1		1	0	1	1	1	0	2	3	0	4	0	111	28.2	1	1	1	1.9722	93.8	2	1	1	1	100	0	1	40	52	1.7094	1.59426	8.86	60.7	0	0	0	0	0	0	0	0	0	0	0	1	0	0
9559476	0	66	2	1664	1	0	4	1	1	0	2	3	0	2	0	73.3	26.5	0	0	0	2	100	2	1	2	2	114	1	1			1.57233	1.3777	12.06	61.25	1.5	3	0	0	0	0	0	0	0	0	0	1	0	0
9561770	0	75	2	1674	1	0	2	1	1	0	1	2	0	3	0	68.2	24.3	0	0	0	1.69897	50		1	2	3	70	1	0	6	52	1.08903	1.05227	17.175		0	0	31.7	0	0	0	0	0	0	0	0	1	0	0
9562160	14	53	1	1789	1	0	1	1	1	0	2	3	0	1	0	99.6	31.1	1	2	2	1.83759	68.8	1.8451	1	2	2	145	1	1	50	52	1.72117	1.57598	11.72	52.42			10	3	9	0	0	0	1	1	1	0	0	0
9562491	24	62	2	1669	1	0	1	1	5	1	1	3	0	2	0	98.3	35.3	1	2	3	1.79588	62.5		0	1	0	177	1	1	35	3	1.0507	0.966417	13.34	30.79	4	8	1	0	4	1	0	0	2	1	1	0	0	0
9563400	0	50	1	1709.5	1	0	1	1	1	0	2	2	0	1	0	80.2	27.4	0	0	0	1.91009	81.3	1.92065	1	1	1	120	1	1	50	52	1.54619	1.31497	8.375	55.86	3	3	4.3	3	6.4	0	0	0	0	0	0	1	0	0
9563713	26	60	2	1693	1	0	4	1	1	0	1	2	0	2	0	82.2	28.7	1	2	2	1.83759	68.8	1.87506	0	1	0	109	1	1			1.12867	1.02614	14.25	42.39	5.5	9	7	2	15	0	0	0	2	1	1	0	0	0
9564036	0	52	2	1660.5	2	0	1	1	3	1	1	2	0	1	0	103.3	37.5	0	0	0	1.87506	75		0	1	0	106	1	1	40	52	1.42399	1.39997	8.265	52.73	0	0	0	0	0	0	0	0	0	0	0	1	0	0
9565192	0	70	1	1815	1	0	4	3	1	0	1	2	0	3	0	108.5	32.9	0	0	0	2	100	2	1	2	2	88	1	1			1.49925	1.30813	9.64	53.46	0	0	0	0	0	0	0	0	0	0	0	1	0	0
9566215	0	68	2	1712	3	0	1	1	1	0	1	2	0	2	0	87.5	29.9	0	0	0	1.94201	87.5	2	1	1	1	64	1	1	4	8	1.1422	1.1384	16	52.22			0	0	0	0	0	0	0	0	0	1	0	0
9566429	0	53	1	1718.5	1	0	1	1	1	0	2	3	0	1	0	80.1	27.1	0	0	0	1.87506	75	2	1	2	2	107	1	1	50	36	1.44144	1.52352	6.405	52.62	0	0	0	0	0	0	0	0	0	0	0	1	0	0
9566632	0	53	2	1590.5	2	0	1	1	5	1	1	2	0	5	0	70.2	27.8	0	0	0	2	100	2	1	2	2	217	1	1	36	52	1.17855	1.55358	10.64	57.76	0	0	0	0	0	0	0	0	0	0	0	1	0	0
9566698	0	71	1	1791	1	0	1	1	5	0	1	2	0	3	0	89.4	27.9	0	0	0	2	100	1.9722	0	1	0	95	1	1	32	50	1.14188	1.17257	15.045		1.5	3	4	0	2	0	0	0	0	0	0	1	0	0
9566781	6	71	1	1801	1	0	1	2	5	1	1	2	1	3	0	101.1	31.2	1	3	2	1.91009	81.3	1.69897	1	2	2	110	1	1	15	50	1.15141	1.11071	10.045	48.69	8	7	18	9	30	1	1	1	1	1	1	0	0	0
9566940	0	51	1	1829.5	2	0	1	1	1	0	2	3	0	1	0	94.2	28.1	0	0	0	1.87506	75	1.87506	1	2	3	190	1	0	42	52	1.31579	1.4041	10.735	56.15			11	3	13	0	0	0	0	0	0	1	0	0
9567019	0	73	2	1602	1	0	4	1	1	0		2	0	3	0	68.4	26.7	1	1	1	1.9722	93.8	2	1	1	1	179	1	1			1.33869	1.36096	11.935	55.09	0	0	0	0	0	0	0	0	0	0	0	1	0	0
9567504	19	60	2	1619	1	0	1	1	3	1	2	3	1	2	0	88.3	33.7	1	3	2	1.87506	75	1.92065	1	1	1	146	1	1	65	44	1.26703	1.31255	9.95	39.29	0	0	2	0	1	1	0	0	0	0	1	0	0	0
9568130	24	77	2	1612.5	2	0	4	1	1	0	1	0	0	3	0	71.7	27.6	1	2	2	2	100		0	1	0	121	1	1			1.07124	0.972053	12.985	43	0	0	0	0	0	1	1	1	0	0	1	0	0	0
9568696	18	62	1	1769	1	0	4	2	3	1	1	2	0	2	0	79.5	25.4	1	2	3	1.87506	75	1.69897	1	1	1	161	1	1			1.53139	1.46322	7.36		3	4	26	2	17	0	0	0	0	0	1	0	0	0
9568721	0	76	1	1757	1	0	1	1	2	1	1	2	0	3	0	100.1	32.4	0	0	0	2	100	2	1	2	2	185	0	1	40	30	0.896459	0.947935	11.48				0	0	0	0	0	0	0	0	0	1	0	0
9569243	19	48	2	1625	1	0	1	1	5	0	1	2	0	0	0	85.5	32.4	1	3	2	2	100	2	1	3	4	151	1	0	30	52	1.31148	1.31122	7.625	56.15	0	0	0	0	0	1	0	0	0	0	1	0	0	0
9570435	0	49	1	1756.5	1	0	1	1	1	0	2	3	0	3	0	114.6	37.1	0	0	0	1.75051	56.3	1.87506	1	2	3	305	1	0	50	52	1.30124	1.31173	14.165	49.68			0	2	10	0	0	0	0	0	0	1	0	0
9570733	0	61	1	1670	1	0	1	1	1	0	2	2	0	2	0	109	39.1	0	0	0	1.94201	87.5	2	0	1	0	144	1	1	40	52	1.3913	1.43544	5.07	51.35	0	0	0	0	0	0	0	0	0	0	0	1	0	0
9571631	12	74	2	1544	2	0	4	1	2	1	1	0	0	3	1	92	38.6	1	2	2	1.83759	68.8		1	3	4	229	1	1			1.10254	1.02401	14.515	35.16	9	8	24.4	10	22	1	0	0	0	0	1	0	0	0
9572192	0	69	1	1726.5	1	0	4	1	2	1	2	3	0	2	0	79.4	26.6	0	0	0	1.83759	68.8	1.9722	1	3	4	114	1	0			1.66251	1.65057	8.3	58.55	1	0	0	2	0	0	0	0	0	0	0	1	0	0
9572632	18	61	1	1745.5	1	0	1	1	3	1	1	2	0	3	0	78.4	25.7	1	3	2	1.87506	75	1.95424	1	2	2	267	1	0	60	32	1.31277	1.21018	13.33	48.26	4	7	1	1	3	0	0	0	0	0	1	0	0	0
9573142	0	78	2	1595	1	0	4	1	1	0	2	2	0	3	0	61.5	24.2	0	0	0	1.83759	68.8	1.92942	1	1	1	116	1	1			1.29282	1.35035	6.005	56.15	0	0	0	0	3	0	0	0	0	0	0	1	0	0
9573434	12	51	1		1	0	1	1	1	0	2	2	0	1	0	109.2	28.5	1	2	2	1.79588	62.5	1.65321	1	2	3	148	0	0	40	40	1.37646	1.35121	10.03	52.62	4.5	9	16	0	0	1	0	0	0	0	1	0	0	0
9573716	0	57	1	1670	1	0	1	1	1	0	1	3	0	1	0	67.3	24.1	1	0	2	1.83759	68.8	1.87506	1	2	3	242	1	1	40	52	1.39714	1.37325	10.465	66.17	1.5	2	6.4	1	3.2	0	0	0	0	0	0	1	0	0
9573946	0	51	1	1753.5	1	0	1	2	5	0	1	3	0	3	0	74.9	24.4	0	0	0	1.92065	83.3		0	1	0	276	1	1	10	50	1.53492	1.44556	8.295	57.49	0	0	0	0	0	0	0	0	0	0	0	1	0	0
9574236	0	46	1	1774.5	1	0	1	1	1	0	2	3	0	0	0	100.2	31.8	0	0	0	1.91009	81.3		1	1	1	72	1	1	50	52	1.29282	1.74818	6.53	54.51	1.5	3	0	0	0	0	0	0	0	0	0	1	0	0
9574271	18	57	2	1540.5	2	0	4	1	1	0		2	0	4	0	74.4	31.4	1	2	2	1.83759	68.8		1	1	1	87	1	0			1.25589	1.1898	14.25	47.3	6.5	6	0	7	10	0	0	0	0	0	1	0	0	0
9574704	0	47	1	1699	1	0	1	2	5	1	1	1	0	0	0	71.4	24.7	0	0	0	1.79588	62.5	2	1	2	3	238	1	0	42	52	1.35593	1.62688	13.025	31.22	5.5	7	4	4	1	0	0	0	0	0	0	1	0	0
9575193	0	63	2	1599	1	0	1	1	3	1	2	2	0	6	0	55.3	21.6	0	0	0	2	100	2	1	3	4	175	1	1	20	40	1.58541	1.39285	9.48	60.99	0	0	0	0	0	0	0	0	0	0	0	1	0	0
9575435	0	51	1	1728.5	1	0	1	1	1	0	2	2	0	4	0	90.5	30.3	1	0	1	2	100	2	1	2	2	377	1	1	45	52	1.44665	1.49639	9.83	58.57			0	0	0	0	0	0	0	0	0	1	0	0
9576694	0	70	1	1774.5	3	0	1	1	1	0	1	2	0	3	0	87	27.6	1	0	1	2	100	2	1	2	2	173	1	1	16	38	1.49365	1.76359	10.345	57.76	0	0	0	0	0	0	0	0	0	0	0	1	0	0
9576736	0	68	1	1771	1	0	1	1	1	0	2	2	0	2	0	86	27.4	0	0	0	2	100	2	0	1	0	54	0	0	20	35	1.45243	1.49886	13.5	56.15	0	0	0	0	0	0	0	0	0	0	0	1	0	0
9577425	0	56	1	1772.5	1	0	1	1	1	0	2	3	0	1	0	75.7	24.1	1	0	1	1.91009	81.3	1.9722	1	2	2	345	1	1	60	52	1.90386	1.83461	5.995	57.2	0	0	0	0	0	0	0	0	0	0	0	1	0	0
9578441	5	54	2	1615	1	0	1	1	3	0	1	2	0	1	0	64.6	24.8	1	3	2	1.39794	25	1.22272	0	1	0	282	1	1	25	50	1.0983	1.19392	13.3				12.8	12	37.2	0	0	0	0	0	1	0	0	0
9578931	0	48	1	1744.5	1	0	1	1	1	0	2	2	0	0	0	100	32.9	1	1	1	1.87506	75	1.92942	1	1	1	297	1	0	60	52	1.72488	1.54739	10.675	47.65	1.5	1	0	2	0	0	0	0	0	0	0	1	0	0
9579246	0	75	1	1648	1	0	4	1	1	0	2	3	0	3	0	73.7	27.1	1	0	1	1.57403	37.5	1.94201	1	2	2	66	1	0			1.15607	1.15925	11.44	33.73	1	2	3	0	0	0	0	0	0	0	0	1	0	0
9580736	0	51	1	1822.5	1	0	4	1	3	1	1	3	1	1	0	115	34.6	0	0	0	1.75051	56.3	1.75051	1	1	1	65	1	1			1.45985	1.60443	10.03	30.34	4	5	1	3	11	0	0	0	0	0	0	1	0	0
9582487	0	50	2	1489	2	0	1	1	1	0	2	2	0	1	0	61.4	27.7	0	0	0	2	100	2	1	2	2	318	1	1	44	50	1.48533	1.31687	8.125	56.15	0	0	0	0	0	0	0	0	0	0	0	1	0	0
9582925	0	53	1	1807	1	0	1	1	1	0	2	3	0	1	0	100.2	30.7	1	1	1	1.79588	62.5	1.74036	1	2	3	179	1	1	45	52	1.57295	1.40277	5.975	41.91	4.5	5	18.1	4	23.4	0	0	0	0	0	0	1	0	0
9583994	0	76	1	1791	1	0	4	1	1	0	2	2	0	3	0	67.2	20.9	0	0	0	1.94201	87.5	1.83759	0	1	0	41	0	0			1.1325	1.20959		55.87	3	3	9.1	3	7.9	0	0	0	0	0	0	1	0	0
9584690	0	56	1	1773.5	1	0	1	1	1	0	2	3	1	1	0	88.7	28.2	1	1	2	1.94201	87.5	1.95424	1	1	1	126	1	1	24	52	1.35455	1.63814	7.895	61.53	0	0	0	0	1	0	0	0	0	0	0	1	0	0
9584716	0	50	1	1854.5	1	0	1	1	5	1	2	3	0	1	1	82.4	24	0	0	0	1.94201	87.5	2	1	3	4	92	1	0	40	52	1.27186	1.39723	9.235	57.76	0	0	0	0	0	0	0	0	0	0	0	1	0	0
9584925	6	62	1	1696	1	0	4	1	3	0	2	3	0	2	1	95.8	33.3	1	2	2	1.83759	68.8	1.95424	1	2	2	175	1	1			1.07296	1.01862	5.44	43.04	2	3	0	1	0	1	1	1	2	1	1	0	0	0
9587941	0	60	1	1826	1	0	1	1	1	0	2	3	0	2	0	105.7	31.7	0	0	0	1.9722	93.8					243	1	0	50	50	1.47929	1.39782	7.63	52.91			0	0	0	0	0	0	0	0	0	1	0	0
9588277	0	65	1	1815.5	2	0	1	1	1	0	2	3	0	2	0	106.1	32.2	0	0	0	1.87506	75		1	2	2	80	1	1	50	52	1.19868	1.31644	8.575	57.76	2	2	8	2	11	0	0	0	0	0	0	1	0	0
9589486	0	48	1	1759.5	1	0	1	1	1	0	2	2	0	0	0	91.5	29.6	0	0	0	2	100	2	1	2	2	153	1	0	45	52	1.35593	1.65207	9.5	54.8	0	0	0	0	0	0	0	0	0	0	0	1	0	0
9589708	0	51	1	1814.5	1	0	1	1	1	0	2	3	0	1	0	79.6	24.2	0	0	0	1.79588	62.5	1.94201	1	1	1	159	1	1	50	52	1.40944	1.42618	11.28	57.49	1	2	5	0	0	0	0	0	0	0	0	1	0	0
9589798	0	58	2	1787	1	0	1	1	3	0	2	3	0	1	0	100.8	31.6	0	0	0	1.83759	68.8		1	1	1	190	1	1	35	48	1.31019	1.3336	9.5	41.81	0	0	3	0	0	0	0	0	0	0	0	1	0	0
9590699	12	65	2	1689	1	0	4	1	2	1	1	3	0	2	1	74	25.9	1	3	3	1.83759	68.8	1.52244	1	1	1	117	1	1			1.11638	1.18088	17.05	58.58	2	4	24	0	0	1	0	0	0	0	1	0	0	0
9591230	12	60	2	1642	1	0	1	1	1	0	2	3	0	2	0	114.5	42.5	1	2	2	1.75051	56.3	1.69897	1	2	2	171	1	1	40	20	1.44509	1.22677	11.405	39.41	6	6	21	6	19	1	0	0	0	0	1	0	0	0
9592141	18	48	2	1495.5	1	0	1	1	1	0	2	2	0	0	0	60.3	27	1	2	2	1.94201	87.5	1.95424	0	1	0	251	1	1	40	52	1.45138	1.4758	8.25				1	1	3	0	0	0	0	0	1	0	0	0
9592926	18	52	1	1775.5	1	0	1	1	1	0	2	3	0	1	0	70	22.2	1	3	2	1.75051	56.3	1.75051	1	2	2	221	1	1	40	49	1.50038	1.4246	7.47	36.05	3	3	14	3	12	0	0	0	0	0	1	0	0	0
9593694	12	68	2	1610.5	1	0	1	1	3	0	2	2	0	2	0	94.2	36.3	1	3	3	1.49554	31.3		0	1	0	111	1	1	40	52	0.962232	0.932531			3	0	33	6	32	1	0	0	0	0	1	0	0	0
9594430	0	51	1	1761.5	1	0	1	1	1	0	2	3	0	2	0	77.1	24.8	0	0	0	1.83759	68.8	2	1	3	4	246	0	1	45	52	1.21139	1.22463	9.465	46.58			0	0	0	0	0	0	0	0	0	1	0	0
9595550	19	65	2	1541.5	1	0	1	1	1	0	2	2	0	2	0	61.7	26	1	2	2	1.9722	93.8	1.95424	1	2	2	208	1	1	20	52	1.43627	1.34183	8.75	46.24	0	0	0	0	0	1	0	0	0	0	1	0	0	0
9596422	0	48	1	1782	1	0	1	1	1	0	2	3	0	0	0	84	26.5	1	0	2	2	100	2	1	1	1	245	0	1	40	52	1.29955	1.31186	9.345	56.93	0	0	0	0	0	0	0	0	0	0	0	1	0	0
9596903	0	56	1	1778.5	1	0	1	1	1	0	2	2	0	1	0	93.7	29.6	0	0	0	2	100	1.9722	1	2	2	327	0	1	60	52	1.46092	1.38663	7.14	44.54	0	0	0	0	0	0	0	0	0	0	0	1	0	0
9597250	0	64	2	1727.5	1	0	1	1	2	0	2	3	0	2	0	86.4	29	1	1	1	1.83759	68.8		0	1	0	121	1	0	40	52	1.5804	1.49549	11.715	51.26	1	2	3.4	0	0	0	0	0	0	0	0	1	0	0
9597417	0	47	1	1810.5	1	0	1	1	1	0	2	3	0	0	0	82.1	25	0	0	0	1.94201	87.5	1.97772	1	3	4	298	1	1	50	38	1.59617	1.68826	9.965	60.18	0	0	0	0	0	0	0	0	0	0	0	1	0	0
9597688	0	50	1	1743	1	0	1	5	5	1	1	3	0	1	0	90.5	29.8	0	0	0	1.9722	93.8		1	3	4	316	1	1	39	52	1.3913	1.4866	10.375	56.44	0	0	0	0	0	0	0	0	0	0	0	1	0	0
9597737	0	60	1	1852	2	0	4	1	1	0	2	3	0	2	0	108.8	31.7	0	0	0	1.9722	93.8	1.96237	1	2	2	169	1	1			1.82066	1.7773	6.83	56.15			0	0	0	0	0	0	0	0	0	1	0	0
9597903	0	48	1	1724.5	1	0	1	1	1	0	2	3	0	0	0	86.2	29	0	0	0	1.75051	56.3		1	1	1	211	0	1	40	50	1.50943	1.55003	7.58	66.5			0	0	0	0	0	0	0	0	0	1	0	0
9598245	0	61	1	1803.5	1	0	1	1	1	0	2	3	0	2	0	88.7	27.3	0	0	0	1.79588	62.5	1.92065	1	1	1	233	1	0	60	52	1.42248	1.99312	10.145	59.11	0.5	0	0	1	0	0	0	0	0	0	0	1	0	0
9598640	0	46	2	1620	1	0	1	1	1	0	2	2	0	1	0	51.3	19.5	0	0	0	2	100	2	1	2	2	277	1	1	50	52	1.65085	1.56287	6.825	52.91	0	0	0	0	0	0	0	0	0	0	0	1	0	0
9598675	0	62	2	1670.5	1	0	4	1	1	0	2	2	0	2	0	76.3	27.3	1	1	1	1.69897	50	1.92065	0	1	0	121	1	1			1.32406	1.4356	15.125	52.62	3	1	4	5	7	0	0	0	0	0	0	1	0	0
9599018	0	74	1	1703	1	0	4	1	1	0	2	3	0	3	1	71	24.5	0	0	0	1.9722	93.8	2	1	2	2	163	0	0			1.50376	1.43467	7.635	57.76	2	4	0	0	0	0	0	0	0	0	0	1	0	0
9599715	12	67	1	1675	1	0	1	1	1	0	2	3	0	2	0	79.3	28.3	1	3	2	1.75051	56.3	1.82413	1	2	2	318	1	1	60	52	1.35593	1.27202	12.39	58.84	1	0	4	2	3	1	0	0	0	0	1	0	0	0
9601011	0	68	1	1755	1	0	3	1	2	1		3	0	2	0	104.3	33.9	0	0	0	1.75051	56.3	1.79588	1	1	1	92	1	1			1.37033	1.38509	11.87	49.95	2	1	0	3	10.6	0	0	0	0	0	0	1	0	0
9601162	0	60	2	1657.5	1	0	1	1	1	0	2	3	0	2	0	64.1	23.3	0	0	0	1.91009	81.3	1.96237	1	2	2	139	1	0	40	52	1.53846	1.48148		48.45	1	2	1	0	1	0	0	0	0	0	0	1	0	0
9602668	0	53	2	1505.5	1	0	1	1	1	0	2	2	0	1	0	66.4	29.3	1	0	2	2	100	2	0	1	0	250	1	1	45	52	1.18378	1.182	10.71	54.53	0.5	0	4	1	2	0	0	0	0	0	0	1	0	0
9603151	0	71	2	1477	1	0	1	1	2	1	1	0	0	3	0	55.9	25.6	1	1	2	2	100		1	1	1	175	1	1	20	52	1.31062	1.45038	8.935				0	0	0	0	0	0	0	0	0	1	0	0
9604541	19	70	2	1640	1	0	4	1	3	1	2	3	0	4	0	77.5	28.8	1	3	3	1.64147	43.8	1.75051	1	1	1	157	1	1			0.972053	0.847386	10.795	37.05	4.25	2.5	23	6	24	1	0	0	0	0	1	0	0	0
9606177	19	73	2	1579.5	1	0	1	1	5	1	1	3	0	3	0	66.8	26.8	1	2	2	2	100	2	0	1	0	151	1	1	15	52	1.0414	1.46119	17.965	54.24			0	0	0	1	0	0	0	0	1	0	0	0
9606490	0	65	1	1843	1	0	1	1	1	0	2	3	0	2	0	103.3	30.4	1	1	1	1.91009	81.3	1.92942	1	1	1	388	1	1	20	36	1.4498	1.5534	10.94	56.15	0	0	7	0	2	0	0	0	0	0	0	1	0	0
9606704	0	65	2	1609	1	0	4	1	1	0	1	1	0	2	0	54.4	21	1	0	1	1.91009	81.3	1.91009	1	1	1	115	1	1			1.53492	1.71954	11.575	53.46			0	0	7	0	0	0	0	0	0	1	0	0
9606711	0	62	2	1526.5	1	0	1	1	5	1	1	2	1	2	0	59.8	25.7	0	0	0	1.91009	81.3	2	0	1	0	59	1	1	40	52	1.35916	1.30014	11.815	53.29	1	2	0	0	0	0	0	0	0	0	0	1	0	0
9606955	0	56	1	1668.5	1	0	1	1	1	0	2	3	0	1	0	99	35.6	0	0	0	2	100		1	2	2	214	1	1	50	40	1.42602	1.34567	10.995	52.43			8	5	18	0	0	0	0	0	0	1	0	0
9607705	0	65	2	1693.5	1	0	4	1	1	0	1	1	0	2	0	75.2	26.2	1	1	1	1.9722	93.8	2	1	1	1	100	1	1			1.16686	1.28296	10.465	56.15			0	1	1.1	0	0	0	0	0	0	1	0	0
9608137	0	63	2	1583.5	1	0	1	1	2	1	1	1	0	2	0	83	33.1	0	0	0	1.91009	81.3	1.95424	1	2	2	203	1	1	20	52	1.38937	1.20131	10.855	56.15	0.5	1	3	0	0	0	0	0	0	0	0	1	0	0
9608253	19	58	1	1808.5	2	0	1	1	1	0	1	1	0	1	0	114	34.9	1	3	2	1.83759	68.8	1.62014	1	3	4	238	1	1	40	50	1.26703	1.46039	8.59	56.56	2.5	5	5	0	1	1	0	0	0	0	1	0	0	0
9608703	19	53	1	1713.5	1	0	3	1	3	1	1	2	0	1	0	72.4	24.7	1	2	2	1.94201	87.5		1	2	2	327	1	1			1.52265	1.42552	11.075	47.59	1.5	2	4	1	5	1	0	0	0	0	1	0	0	0
9609444	0	49	1	1730.5	1	0	1	2	1	0	2	3	0	0	1	72.9	24.3	1	1	1	2	100	2	1	2	3	144	1	1	60	52	1.41443	1.36738	7.315	60.45	0	0	0	0	0	0	0	0	0	0	0	1	0	0
9609632	0	64	2	1634	1	0	4	3	4	0	1	2	1	2	0	45.9	17.2	1	1	2	1.83759	68.8		0	1	0	81	1	0			1.22137	1.08504	20.78		3	3	12.8	3	11.7	0	0	0	0	0	0	1	0	0
9609776	12	62	2	1575.5	1	0	1	1	3	1	2	2	0	2	0	62.7	25.3	1	2	2	1.64147	43.8	1.65321	1	2	2	214	1	1	40	52	1.46951	1.53474	6.985		3	0	4.3	6	18.1	1	0	0	0	0	1	0	0	0
9611246	0	70	1	1744.5	1	0	1	1	1	0	2	2	0	4	0	79.2	26	0	0	0	2	100	2	1	3	4	237	1	1	10	52	1.45613	1.53569	9.75	55.09	0	0	0	0	0	0	0	0	0	0	0	1	0	0
9611257	0	51	1	1807.5	1	0	1	1	1	0	1	2	0	1	0	99	30.3	1	0	1	1.91009	81.3		1	2	2	237	0	1	40	52	1.29282	1.57841	9.91	44.72	0.5	1	6	0	5	0	0	0	0	0	0	1	0	0
9611953	0	51	1	1691.5	1	0	1	1	1	0	2	2	0	1	0	79.7	27.9	1	1	1	1.9722	93.8	1.97772	1	1	1	121	1	1	45	52	1.28	1.20153	6.38	59.4	0.5	0	0	1	0	0	0	0	0	0	0	1	0	0
9612141	0	71	1	1746	1	0	1	1	1	0	2	3	0	3	0	79.9	26.2	1	3	1	2	100	2	1	1	1	114	1	0	40	50	1.16925	1.26518	14.735				1	1	1	0	0	0	0	0	0	1	0	0
9612440	0	51	1	1872	2	0	1	3	1	0		2	0	1	0	109.4	31.2	0	0	0	1.91009	81.3	2	1	2	2	143	0	0	60		1.22399	1.52596	7.12	54.12	0	0	0	0	1	0	0	0	0	0	0	1	0	0
9613135	0	57	2	1654.5	2	0	4	1	1	0	2	3	0	1	0	61.4	22.4	1	0	2	1.75051	56.3		1	2	3	93	1	0			1.44248	1.45091	7.545	59.11	0	0	8	0	12	0	0	0	0	0	0	1	0	0
9613993	0	78	1	1597.5	1	0	3	1	1	0		3	0	3	1	80.2	31.4	1	1	2	2	100	1.94201	1	2	2	145	1	1			1.24146	1.26147	8.3	37.96			0	2	7	0	0	0	0	0	0	1	0	0
9614429	0	55	1	1744	1	0	1	1	1	0	2	3	0	1	0	71.2	23.4	1	0	1	1.91009	81.3	1.87506	1	2	2	145	1	1	55	52	1.38793	1.50359	7.75	59.11	0	0	0	0	0	0	0	0	0	0	0	1	0	0
9614619	12	51	2	1657.5	1	0	3	1	1	0	1	2	0	1	0	81.4	29.6	1	2	2	1.83759	68.8		1	2	2	65	1	1			1.41093	1.28394	13.84	49.04	2	2	7.3	2	9.1	1	0	0	0	0	1	0	0	0
9614982	0	74	1	1740	1	0	1	1	1	0	1	2	0	4	0	110.8	36.6	1	1	2	1.94201	87.5	1.82413	1	2	2	229	1	1	4	15	1.23533	1.23305	11.81	47.07	0.5	0	14	1	19	0	0	0	0	0	0	1	0	0
9615630	6	74	2	1616	2	0	3	1	2	1	1	1	0	6	1	76.7	29.4	1	3	2	1.64147	43.8	1.17609	0	1	0	85	1	1			0.910332	1.39968		29.35			0	14	42	1	2	1	2	1	1	0	0	0
9615916	0	46	1	1765	1	0	1	1	1	0	2	2	0	0	0	105.5	33.9	1	1	2	1.83759	68.8	1.81291	1	3	4	352	1	1	55	52	1.27714	1.28539	8.39	57.83	5.5	7	11	4	16	0	0	0	0	0	0	1	0	0
9617005	19	73	1	1780.5	2	0	1	1	1	0	2	3	0	3	0	78.8	24.9	1	2	2	1.9722	93.8	1.97772	1	1	1	112	0	1	30	45	1.50546	1.28061	12.905	56.13	0	0	0	0	0	1	0	0	0	0	1	0	0	0
9617116	0	72	2	1657.5	1	0	4	1	2	1	1	2	0	3	0	65.7	23.9	1	1	2	2	100	2	1	2	2	141	1	1			1.02907	0.808081	11.845				0	1	0	0	0	0	0	0	0	1	0	0
9617213	12	71	1	1659	1	0	4	1	2	1	1	0	0	3	0	104.2	37.9	1	2	2	1.75051	56.3		1			145	1	1			1.11483		12.67	32.12	5	8	25	2	8	1	0	0	0	0	1	0	0	0
9617608	0	62	1	1688	1	0	1	1	3	0	1	3	0	2	0	75	26.3	0	0	0	2	100	2	0	1	0	182	1	1	8	52	1.18941	1.57029	15.05		5	8	0	2	0	0	0	0	0	0	0	1	0	0
9617705	0	46	2	1669	1	0	3	4	2	1	1	2	1	0	1	76.4	27.4	1	1	1	1.69897	50	1.77815	1	1	1	114	1	1			1.01937	1.29182	12.265	51.54	3.5	5	21	2	19	0	0	0	0	0	0	1	0	0
9618226	12	58	2	1697.5	1	0	1	1	1	0	2	3	0	1	1	74.5	25.9	1	2	2	1.87506	75	1.81291	0	1	0	59	1	1	40	52	1.77305	1.61943	13.05	41.81			12	3	10	1	0	0	0	0	1	0	0	0
9618669	0	67	2	1566.5	1	0	4	1	1	0	2	2	0	2	0	47.4	19.3	0	0	0	1.94201	87.5	2	0	1	0	87	1	1			1.24883	1.31861	11.89	56.15	0.5	0	0	1	0	0	0	0	0	0	0	1	0	0
9618924	0	54	1	1711	1	0	1	3	1	0	2	2	0	1	0	72.1	24.6	0	0	0	2	100	2	1	2	2	96	1	1	45	52	1.52033	1.37221	4.485	59.11	0	0	0	0	0	0	0	0	0	0	0	1	0	0
9619157	0	45	2	1602	1	0	1	1	1	0	2	3	0	0	0	58.6	22.8	1	0	1	1.91009	81.3	2	1	2	2	337	1	1	40	48	1.77305	1.62338	8.235	57.47	0	0	0	0	0	0	0	0	0	0	0	1	0	0
9620398	0	54	1	1846.5	1	0	1	1	1	0	2	3	0	1	0	77.7	22.8	1	0	2	1.91009	81.3		1	2	2	157	1	1	60	52	1.25	1.47351	8.14	51.28			11.7	1	13.8	0	0	0	0	0	0	1	0	0
9620472	0	73	1	1830.5	1	0	4	1	1	0	1	3	0	3	0	101.1	30.2	0	0	0	1.91009	81.3	1.8451	1	1	1	394	1	1			1.37457	1.32148	9.625	46.44	4	4	3.2	4	3.4	0	0	0	0	0	0	1	0	0
9620647	0	57	1	1726	1	0	1	1	1	0	2	2	0	1	0	67.5	22.7	0	0	0	1.87506	75	1.87506	1	2	2	133	1	1	12	52	1.38217	1.69851	6.925	59.11	2	2	4	2	3	0	0	0	0	0	0	1	0	0
9621650	5	66	1	1757	1	0	4	3	1	0	1	3	0	2	1	93.5	30.3	1	3	2	1.83759	68.8	1.83759	1	1	1	190	1	1			1.74749	1.6621	8.595	53.23	3	4	7.4	2	5.3	0	0	0	0	0	1	0	0	0
9622083	0	73	1	1753.5	1	0	4	1	1	0	1	2	0	4	0	90.1	29.3	1	0	1	1.83759	68.8		1	2	2	105	1	1			1.12265	1.26618	11.09	53.46			0	2	1	0	0	0	0	0	0	1	0	0
9622167	19	52	2	1736	2	0	1	1	2	0	2	2	1	1	1	95.9	31.8	1	3	2	1.83759	68.8	1.95424	0	1	0	220	1	1	40	40	1.46199	1.54649		56.15	0.5	0	1	1	2	1	0	0	0	0	1	0	0	0
9622185	12	64	1	1719	1	0	1	1	3	1	1	2	1	3	0	85.2	28.8	1	2	3	1.83759	68.8	1.87506	1	1	1	115	1	1	60	52	1.18554	1.07756	16.87	43.41	0.5	0	7	1	6	1	0	0	0	0	1	0	0	0
9622970	0	67	1	1767	1	0	4	1	1	0	2	3	0	2	0	89.8	28.8	0	0	0	1.79588	62.5	1.8451	1	2	2	183	1	0			1.3459	1.31027	9.56	57.76	0.5	0	3	1	5	0	0	0	0	0	0	1	0	0
9624202	0	69	1	1799.5	1	0	1	1	1	0	2	2	0	2	0	81.9	25.3	0	0	0	2	100	2	1	1	1	132	1	1	6	15	1.48038	1.45719	11.595	40.52			0	0	0	0	0	0	0	0	0	1	0	0
9624954	0	49	1	1789	1	0	1	1	1	0	2	3	0	0	0	96	30	0	0	0	1.79588	62.5	1.90309	0	1	0	117	0	1	50	52	1.45085	1.149	6.845	57.49	1	0	0	2	3	0	0	0	0	0	0	1	0	0
9624955	0	62	2	1667	1	0	1	1	1	0	1	2	0	2	0	60.3	21.7	0	0	0	2	100	2	1	2	3	136	1	1	26	40	1.53905	1.64779	8.785	55.09	0	0	0	0	0	0	0	0	0	0	0	1	0	0
9625432	0	76	2	1498.5	1	0	4	1	1	0	2	3	0	3	0	48.6	21.6	1	0	2	1.69897	50	1.87506	0	1	0	170	1	1			1.46306	1.50071	8.205	46.31	0	0	0	0	0	0	0	0	0	0	0	1	0	0
9625639	0	66	2	1723.5	1	0	1	1	5	0	2	3	0	2	0	72.8	24.5	1	0	1	1.9722	93.8		0	1	0	203	1	1	45	52	1.24185	1.40875	10.72	51.57	0	0	1.1	0	0	0	0	0	0	0	0	1	0	0
9625955	18	64	1	1803.5	2	0	2	1	1	0	2	3	0	2	0	83.8	25.8	1	2	2	1.69897	50	1.54407	1	2	2	32	0	0	30	40	1.27146	1.2089	9.045	34.38	3.5	3	26.6	4	3.2	0	0	0	0	0	1	0	0	0
9627152	12	54	2	1695	1	0	1	3	3	0	1	2	0	1	0	91.8	32	1	2	3	1.75051	56.3	1.52244	0	1	0	182	1	1	43	52	1.12771	1.2851	13.38	43.93	1	0	17	2	6.4	1	0	0	0	0	1	0	0	0
9627197	0	46	1		1	0	1	1	1	0	2	1	0	0	0	109.3	30.1	0	0	0	1.83759	68.8		1	2	2	298	1	1	50	52	1.43575	1.31514	7.325	63.39	0.5	1	0	0	0	0	0	0	0	0	0	1	0	0
9628393	0	56	1	1764.5	1	0	1	1	1	0	2	3	0	1	0	90.2	29	0	0	0	1.94201	87.5	1.97772	1	2	2	266	1	1	40	50	1.28411	1.28168	9.96	56.15	1	2	0	0	0	0	0	0	0	0	0	1	0	0
9629197	18	71	1	1725.5	1	0	4	1	1	0	2	3	0	3	0	76.6	25.7	1	2	2	1.75051	56.3	1.87506	1	3	4	27	1	0			1.443	1.38663	15.295	38.49	4.5	2	14	7	20	0	0	0	0	0	1	0	0	0
9629646	0	54	1	1776.5	2	0	1	1	1	0	2	2	0	1	0	115.8	36.7	0	0	0	1.69897	50	2	1	3	4	249	1	1	24	52	1.1951	1.59204	6.535	56.15			0	0	0	0	0	0	0	0	0	1	0	0
9629705	5	47	1		1	0	1	1	3	1	2	2	0	0	0	70.7	36.6	1	2	2	1.79588	62.5	1.74036	1	2	3	234	1	1	48	52	1.14058	1.34075	11.825				28	0	5	0	0	0	0	0	1	0	0	0
9630153	0	77	1	1621.5	0	0	4	1	2	1	1	3	0	3	0	63.4	24.1	0	0	0	1.83759	68.8	1.96237	1	2	2	179	1	1			1.34183	1.30149	8.575	45.06	0	0	0	0	1.1	0	0	0	0	0	0	1	0	0
9630423	12	48	2	1657	1	0	1	1	5	1		3	0	3	0	101	36.8	1	3	2	1.49554	31.3	1.52244	1			181	1	1	20	30	1.24649	1.1874	9.575	42.74			26	8	27	1	0	0	0	0	1	0	0	0
9630432	0	75	2	1613	1	0	4	1	1	0	2	2	0	3	0	82.9	31.9	0	0	0	2	100	2	1	1	1	118	0	0			1.33869	1.14735	14.945	56.15	0.5	0	2	1	2	0	0	0	0	0	0	1	0	0
9631230	0	63	1	1794	2	0	1	1	1	0	2	3	0	2	0	82.1	25.5	0	0	0	1.69897	50		1	1	1	88	1	1	50	52	1.8648	1.85805	9.345	49	3	5	7	1	6	0	0	0	0	0	0	1	0	0
9631888	0	48	1	1745	2	0	1	1	1	0	2	2	0	0	0	98.1	32.2	1	0	1	2	100	2	1	3	4	270	1	1	40	52	2.12653	1.75246	7.58				0	0	0	0	0	0	0	0	0	1	0	0
9632922	0	50	1	1851.5	2	0	4	6	5	1		3	0	1	1	76.8	22.4	1	0	3	1.91009	81.3	2	1	2	3	205	1	1			1.35455	1.35653	9.7	57.76	0	0	0	0	0	0	0	0	0	0	0	1	0	0
9634064	12	57	2	1649.5	1	0	1	1	1	0	1	1	0	1	0	63	23.2	1	2	2	1.57403	37.5	1.60206	0	1	0	276	1	1	35	52	1.28	1.40321	15.155	39.74	10.5	8	23	13	41	1	0	0	0	0	1	0	0	0
9634146	0	53	1	1777.5	2	0	1	1	1	0	2	2	0	1	0	88.8	28.1	0	0	0	1.91009	81.3	1.76567	0	1	0	16	0	0	40	48	1.30378	1.52929	14.895	57.76			0	7	4	0	0	0	0	0	0	1	0	0
9634937	0	53	1	1880	1	0	1	1	1	0	2	3	0	1	0	113.9	32.2	1	0	1	1.83759	68.8	1.92942	0	1	0	66	1	0	50	36	1.38122	1.43498	10.955	36.96	2	4	11.3	0	5.7	0	0	0	0	0	0	1	0	0
9635581	12	55	1		1	0	1	1	1	0	2	2	0	1	0	99.8	27.3	1	2	2	1.64147	43.8		1	3	4	303	0	0	30	52	1.19832	1.20696	11.25	22.43	0	0	21	0	11	1	0	0	0	0	1	0	0	0
9635632	24	75	2	1571.5	1	0	4	3	1	0	1	2	0	4	0	78.4	31.7	1	2	3	1.57403	37.5	1.81291	1	1	1	86	1	0			1.19083	1.0829	11.355	46.29	3.5	3	1.1	4	14.7	1	0	0	1	1	1	0	0	0
9635644	24	66	1	1716	1	0	4	3	1	0	1	2	0	2	0	79.5	27	1	2	2	1.87506	75	1.69897	1	1	1	177	1	0			1.46413	1.93996	10	38.93	0	0	14	0	0	1	0	0	1	1	1	0	0	0
9636064	6	46	2	1596	1	0	3	4	3	0	1	2	0	0	0	119	46.7	1	3	2	1.39794	25		1	3	4	136	1	1			0.930233	0.907153	12.685	24.08	9.75	12.5	40.4	7	36.1	1	2	1	2	1	1	0	0	0
9637053	6	67	2	1682	1	0	1	1	2	0	1	2	0	3	0	106.8	37.8	1	3	3	1.27416	18.8		1	1	1	95	1	1	3	52	0.933489	1.71402		31.24			34	14	44.6	1	1	1	2	1	1	0	0	0
9637170	0	56	1	1729.5	1	0	1	3	3	1		3	0	1	0	75.8	25.3	1	1	1	1.9722	93.8	2	1	2	3	145	1	1	40	52	1.44928	1.40277	6.17	56.15	0	0	0	0	0	0	0	0	0	0	0	1	0	0
9637393	0	48	1	1883	1	0	1	1	1	0		3	0	3	0	86.5	24.4	1	0	1	1.91009	81.3	2	1	1	1	244	1	1	40	50	1.27755	1.62022	7.515	60.16	0.5	1	0	0	0	0	0	0	0	0	0	1	0	0
9638123	0	74	1	1797	1	0	4	1	1	0	1	2	0	3	1	92.9	28.8	0	0	0	1.83759	68.8	1.92065	1	3	4	169	1	1			1.37457	1.27328	9.19	50.55	2	3	6	1	6	0	0	0	0	0	0	1	0	0
9638666	0	51	1	1793	1	0	1	1	1	0	2	2	0	1	0	79.4	24.7	0	0	0	1.87506	75	1.87506	1	2	2	175	1	0	48	52	1.57233	1.49689	9.36	57.49	1	0	0	2	1.1	0	0	0	0	0	0	1	0	0
9639148	0	75	2	1614.5	1	0	4	1	3	1	1	1	0	3	0	65.6	25.2	0	0	0	1.69897	50	1.69897	0	1	0	126	1	1			1.16381	1.25589	13.44	46.63	6	6	19	6	21	0	0	0	0	0	0	1	0	0
9641209	0	67	2	1660	1	0	1	1	3	0	1	1	0	2	0	82.3	29.9	1	0	1	1.94201	87.5	1.97772	0	1	0	25	1	0	12	26	1.34093	1.33191	10.98		0	0	0	0	0	0	0	0	0	0	0	1	0	0
9641888	0	71	1	1760	1	0	4	1	1	0	2	3	0	3	0	75.5	24.4	1	1	2	2	100	2	1	3	4	167	1	1			1.48865	1.40366	8.045	55.09	0	0	0	0	0	0	0	0	0	0	0	1	0	0
9641901	0	54	2	1670	1	0	1	1	1	0	2	3	0	1	0	59.1	21.2	1	0	1	1.91009	81.3	1.87506	1	1	1	433	1	1	70	52	1.75362	1.65522	7.845	52.63	0.5	1	2	0	3	0	0	0	0	0	0	1	0	0
9642569	12	69	2	1577	1	0	1	1	2	1	1	2	0	2	0	72.8	29.3	1	2	2	1.75051	56.3	1.95424	1	2	2	151	1	1	30	52	1.0989	1.18963	10.36	49.93	9	8	7	10	6	1	0	0	0	0	1	0	0	0
9642894	0	58	1	1795.5	1	0	1	1	1	0	1	3	1	1	0	66.4	20.6	0	0	0	1.75051	56.3	1.87506	1	2	2	167	1	1	55	52	1.26502	1.26783	10.69	51.93			4	0	0	0	0	0	0	0	0	1	0	0
9643665	14	54	1	1782	2	0	1	3	3	1	2	3	0	1	0	110.1	34.7	1	3	3	1.91009	81.3	1.87506	1	2	3	327	1	1	45	48	1.60836	1.78007	6.385	57.2	1.5	1	0	2	7	0	0	0	1	1	1	0	0	0
9644109	0	50	2	1681	2	0	1	1	5	0	2	3	1	4	0	91.7	32.5	0	0	0	1.87506	75	1.81291	1	1	1	287	1	1	45	52	1.08578	1.30693	10.31	56.15	2	4	2	0	5	0	0	0	0	0	0	1	0	0
9645082	0	63	1	1685	1	0	4	1	2	1	2	3	0	2	0	98.5	34.7	1	2	1	1.91009	81.3		1	1	1	86	1	0			1.45296	1.43036	13.125	54.8	0	0	0	0	0	0	0	0	0	0	0	1	0	0
9646127	0	59	1	1740.5	1	0	1	1	1	0	2	2	0	1	0	79.7	26.3	0	0	0	1.87506	75		1	2	3	281	1	1	55	52	1.24224	1.39111	10.855	52.91	1	2	0	0	0	0	0	0	0	0	0	1	0	0
9646196	0	53	1	1769	1	0	1	1	1	0	2	3	0	1	0	80.9	25.9	0	0	0	1.83759	68.8	2	1	1	1	278	1	1	50	52	1.34816	1.62893	7.615	60.16	0	0	0	0	0	0	0	0	0	0	0	1	0	0
9646223	0	77	1	1714.5	1	0	4	1	1	0	1	0	0	3	1	82.5	28.1	0	0	0	1.39794	25		1	2	2	72	0	0			1.09981	1.06533		25.09	9	5	22.7	13	38.9	0	0	0	0	0	0	1	0	0
9646482	0	73	2	1581	1	0	4	1	1	0	1	2	0	3	0	70.8	28.3	0	0	0	1.39794	25	1.49554	1	3	4	30	1	0			0.908265	0.945626	14.345	33.67			34	11	36	0	0	0	0	0	0	1	0	0
9646687	0	76	1	1793.5	1	0	4	1	1	0		2	0	3	0	73.3	22.8	1	0	2	1.9722	93.8	1.95424	1	1	1	147	1	1			1.17994	0.978378	15.625	38.43			4	0	0	0	0	0	0	0	0	1	0	0
9646705	0	54	2	1637.5	2	0	1	1	3	0	2	3	0	1	0	61.4	22.9	1	0	1	1.83759	68.8	2	1	1	1	74	1	0	50	48	1.60578	1.47346	11.53	48.39	0	0	1.1	0	0	0	0	0	0	0	0	1	0	0
9646917	0	49	1	1672.5	1	0	1	1	1	0	2	3	0	0	0	85.4	30.5	0	0	0	1.83759	68.8	1.96237	1	2	2	347	1	1	50	49	1.57048	1.71512	5.83	56.44	0	0	1	0	0	0	0	0	0	0	0	1	0	0
9648224	0	55	2	1729	1	0	1	1	3	1	2	3	0	1	0	82.6	27.6	1	1	1	1.91009	81.3	1.82413	1	2	2	121	1	1	50	52	1.31406	1.26283	7.58	49.68	2	2	2	2	1	0	0	0	0	0	0	1	0	0
9648234	6	64	2	1645	2	0	4	3	1	0	1	2	0	3	0	87.5	32.3	1	2	2	1.75051	56.3	1.54407	1	1	1	111	1	1			0.676933	1.57573	28.08	35.56			35	8	37	1	1	1	2	1	1	0	0	0
9649116	0	78	1	1756.5	2	0	4	1	1	0	1	2	0	3	0	78	25.3	0	0	0	2	100	2	0	1	0	141	1	1			1.42552	1.64928	7.925	54.82	0	0	0	0	0	0	0	0	0	0	0	1	0	0
9649693	0	61	2	1620.5	1	0	1	1	1	0	2	2	0	4	0	69.2	26.4	0	0	0	1.83759	68.8	1.92065	0	1	0	204	1	1	8	8	1.30378	1.48406	11.685		0.5	1	0	0	0	0	0	0	0	0	0	1	0	0
9650074	12	49	2	1610	1	0	1	1	5	1	1	2	0	0	0	59.3	22.9	1	2	2	1.91009	81.3	1.91009	0	1	0	234	1	1	40	52	1.41743	1.66576	13.91	54.87			7	0	6	1	0	0	0	0	1	0	0	0
9650272	12	65	1	1684	1	0	1	1	1	0	2	3	0	2	0	87.5	30.9	1	2	2	1.57403	37.5	1.60206	1	2	3	267	1	1	8	3	1.52033	1.47308	9.92	47.51	6.5	8	24	5	20	1	0	0	0	0	1	0	0	0
9652665	0	47	2	1617	1	0	4	1	1	0	2	1	0	0	0	70.5	27	1	1	1	1.91009	81.3	1.82413	1	1	1	111	1	1			1.41093	1.34526	9.725		1.5	2	2	1	2	0	0	0	0	0	0	1	0	0
9652894	0	50	1	1746	1	0	1	1	1	0	2	3	0	1	0	96.5	31.7	1	0	1	2	100	2	1	1	1	131	1	1	45	52	1.58604	1.60102	7.245	62.85	0	0	0	0	0	0	0	0	0	0	0	1	0	0
9653221	0	62	2	1711	1	0	4	1	1	0	1	2	0	2	0	106.3	36.3	1	0	1	1.87506	75		1	3	4	177	1	1			1.14712	1.09439	12.34	54.8	2	4	1	0	0	0	0	0	0	0	0	1	0	0
9653465	0	76	1	1660	1	0	4	1	1	0	2	2	0	3	0	80	29	0	0	0	1.87506	75	1.81291	0	1	0	42	0	0			1.41093	1.34129	10.78	40.23	1.5	2	0	1	2	0	0	0	0	0	0	1	0	0
9653659	5	50	1	1755	1	0	1	2	1	0	2	2	0	1	0	77.2	25.1	1	2	2	1.83759	68.8	1.87506	1	2	2	282	1	1	44	52	1.36893	1.35782	7.715	55.31	0	0	0	0	0	0	0	0	0	0	1	0	0	0
9654072	0	61	2	1760	1	0	1	4	3	1	2	3	0	2	0	61.5	19.9	0	0	0	2	100	2	1	2	2	193	1	1	42	49	0.810373	1.29032	10.235	52.71	1	0	0	2	0	0	0	0	0	0	0	1	0	0
9654218	0	63	2	1550	1	0	1	3	1	0	2	3	0	2	0	48.5	20.2	0	0	0	2	100	2	0	1	0	146	1	1	40	52	1.22926	1.27364	8.31	60.03	0	0	0	0	0	0	0	0	0	0	0	1	0	0
9655142	0	55	1	1640.5	1	0	1	1	5	1	1	2	0	1	0	68.2	25.3	1	1	1	1.91009	81.3	2	1	3	4	245	1	1	46	32	1.32758	1.20268	14.295	57.18	0	0	0	0	0	0	0	0	0	0	0	1	0	0
9655592	0	61	2	1601.5	1	0	4	1	1	0	2	0	0	6	0	83.7	32.6	0	0	0	1.39794	25		1	3	4	198	1	1			1.00883	1.09027	11.72	49.6			17	10	32.9	0	0	0	0	0	0	1	0	0
9655910	0	49	1	1775.5	1	0	1	1	3	1	2	3	0	0	0	72	22.8	1	0	1	1.87506	75	1.87506	1	2	2	327	1	0	40	52	1.61878	1.59521	10.615	52.64	0.5	0	2.1	1	5.3	0	0	0	0	0	0	1	0	0
9656070	0	47	1	1780	1	0	1	1	1	0	2	2	0	0	0	90.4	28.5	0	0	0	1.91009	81.3	2	1	2	2	53	1	1	10		1.44248	1.44917	10.305	56.44	2.5	5	0	0	0	0	0	0	0	0	0	1	0	0
9656696	0	78	2	1581.5	1	0	4	3	1	0	1	2	0	3	0	64.2	25.7	1	0	1	2	100	2	0	1	0	105	1	1			1.25235	1.09559	10.625	46.8	0	0	0	0	0	0	0	0	0	0	0	1	0	0
9656912	0	61	1	1700.5	1	0	4	1	5	1	1	2	0	2	0	74.4	25.7	0	0	0	1.94201	87.5	2	0	1	0	77	1	1			1.33467	1.36855	10.925	56.71	0	0	0	0	0	0	0	0	0	0	0	1	0	0
9657917	14	61	1	1701	1	0	1	1	1	0	2	3	0	2	1	87.4	30.2	1	2	2	1.75051	56.3	1.79588	1	3	4	223	0	0	40	52	1.11483	0.996711	10.73	23.3	1.5	0	15.9	3	18.1	0	0	0	1	1	1	0	0	0
9658663	0	49	1	1724	1	0	1	3	1	0	1	2	0	1	0	72.9	24.5	0	0	0	1.83759	68.8	1.87506	1	3	4	291	1	1	40	52	1.65837	1.53639	7.34	50.14	0.5	0	6	1	6	0	0	0	0	0	0	1	0	0
9658923	18	52	1	1833.5	1	1	1	1	1	0	2	2	0	1	0	80.9	24.1	1	3	2	1.87506	75	1.79588	1	3	4	279	1	1	60	50	1.22474	1.39894	10.75	44.82	1.5	1	2.1	2	3.2	0	0	0	0	0	1	0	0	0
9659155	0	61	2	1586.5	1	0	4	3	1	0	2	2	0	2	0	71	28.2	0	0	0	2	100	2	1	2	2	137	1	0			1.37788	1.26807	14.33	51.28	0	0	0	0	0	0	0	0	0	0	0	1	0	0
9659659	0	53	1	1706	1	0	1	1	1	0		1	0	1	0	66.7	22.9	1	0	1	1.94201	87.5	2	1	1	1	333	1	1	50	52	1.31709	1.37931	8.15	56.43	0	0	0	0	0	0	0	0	0	0	0	1	0	0
9660096	0	59	2	1600	1	0	1	2	3	1	1	2	0	1	0	50	19.5	1	0	1	1.83759	68.8	1.8451	0	1	0	112	1	0	40	52	1.90204	2.1925	7.955				6	0	7	0	0	0	0	0	0	1	0	0
9660475	0	74	1	1805.5	1	0	4	1	1	0	1	3	0	3	0	96.8	29.7	0	0	0	1.83759	68.8	1.87506	1	3	4	265	1	1			1.38648	1.29124	10.75				2	0	6	0	0	0	0	0	0	1	0	0
9660607	18	66	1	1690.5	1	0	4	1	1	0	1	2	0	3	0	111.9	39.2	1	2	2	1.27416	18.8		1	2	3	136	1	1			1.38265	1.20402	15.01	45.64			27	1	15	0	0	0	0	0	1	0	0	0
9661460	0	71	1	1684.5	1	0	2	1	1	0	1	2	0	4	0	72.6	25.6	0	0	0	1.87506	75	1.87506	1	2	2	151	1	1	5	6	1.41093	1.34921	10.285	55.57			0	0	2	0	0	0	0	0	0	1	0	0
9662427	0	48	1	1871	1	0	1	1	1	0	2	2	0	3	0	94.6	27	0	0	0	1.94201	87.5	2	1	2	2	163	1	1	50	52	1.66528	1.56421	10.245	63.39	0	0	0	0	0	0	0	0	0	0	0	1	0	0
9662703	0	73	2	1503	1	0	4	1	2	1		1	0	7	0	51.1	22.6	0	0	0	1.87506	75	1.9722	0	1	0	110	1	1			1.33467	1.23923	8.985	57.76	0	0	0	0	0	0	0	0	0	0	0	1	0	0
9662965	18	73	2	1560	0	0		1	1	0	2	3	0	3	0	85.8	35.3	1	3	2	1.69897	50		0	1	0	52	1	1			1.07325	1.12331	13.535	47.65	2.5	1	1.1	4	9.1	0	0	0	0	0	1	0	0	0
9663968	12	46	2	1735.5	1	0	1	1	1	0	2	3	0	0	0	76	25.2	1	2	2	1.83759	68.8		1	1	1	244	1	0	50	52	1.75901	1.54054	8.735	52.77	1	1	6.4	1	6.4	1	0	0	0	0	1	0	0	0
9664670	0	55	1	1790.5	1	0	4	1	1	0	2	2	0	1	0	86.4	27	0	0	0	1.79588	62.5	1.87506	1	2	2	149	1	1			1.44092	1.39553	8.3	56.15	0	0	11	0	0	0	0	0	0	0	0	1	0	0
9664863	18	48	2	1660	1	0	1	3	3	0	1	2	0	0	0	77.3	28.1	1	3	2	1.87506	75	1.90309	0	1	0	210	1	1	40	52	1.30166	1.35547	14.5	50.48	0.5	0	11	1	7	0	0	0	0	0	1	0	0	0
9665234	24	62	1	1791.5	1	0	1	1	3	0	2	2	0	4	0	96.7	30.1	1	3	2	1.79588	62.5	1.57403	1	2	2	232	1	1	65	52	1.14679	1.33654	9.625	45.88	1.5	1	21.3	2	20.2	1	2	1	0	0	1	0	0	0
9666440	0	46	1	1822.5	1	0	1	1	5	1	2	2	1	0	0	83.6	25.2	0	0	0	1.83759	68.8	1.92065	1	2	2	297	0	1	50	52	1.14384	1.25431	16.265	59.43	1.5	3	1.1	0	0	0	0	0	0	0	0	1	0	0
9666974	24	73	1	1756	1	0	1	1	1	0	1	3	0	3	1	104.6	33.9	1	2	2	1.75051	56.3	1.87506	1	1	1	122	1	1	4	35	1.28742	1.25047		17.86			13.8	3	14.9	1	0	0	1	1	1	0	0	0
9667081	6	60	2	1654	1	0	3	1	5	0	1	1	0	2	0	101.4	37.1	1	3	3	1.49554	31.3	1.39794	1	2	3	61	1	1			1.3089		17.395	24.6	7.5	8	35	7	22	1	2	1	2	1	1	0	0	0
9668126	19	73	1	1800	1	0	1	1	1	0	1	2	0	3	0	85	26.2	1	2	2	1.94201	87.5	2	0	1	0	134	1	1	3	52	1.43937	1.45804	14.63				0	0	0	1	0	0	0	0	1	0	0	0
9668142	0	49	2	1560.5	1	0	1	1	1	0	2	3	0	0	0	53.4	21.9	1	1	2	1.91009	81.3	1.9722	1	1	1	137	1	1	45	52	1.40449	1.42949	8.565	55.86	0	0	0	0	1	0	0	0	0	0	0	1	0	0
9668241	12	65	2	1622	1	0	4	1	1	0	1	2	0	2	1	91.8	34.9	1	2	2	1.79588	62.5		1	1	1	90	1	1			1.07239	0.970426	14.265	46.58	2.5	3	11.3	2	5.7	1	0	0	0	0	1	0	0	0
9668271	5	62	2	1690	1	0	1	3	2	1	2	2	0	2	0	84.5	29.6	1	2	2	1.87506	75	2	0	1	0	25	1	0	48	52	1.18308	1.21836	13.905	42.29	1.5	1	8	2	8	0	0	0	0	0	1	0	0	0
9668982	12	46	1	1773.5	1	0	1	1	1	0	2	2	0	0	1	99	31.5	1	2	2	1.64147	43.8	1.87506	1	2	3	337	1	1	55	52	1.09409	1.05097	10.155	45.28	1.5	3	11.3	0	0	1	0	0	0	0	1	0	0	0
9669752	0	73	1	1765.5	1	0	4	1	3	1	1	2	0	3	0	72.8	23.4	0	0	0	2	100	2	1	2	2	137	1	0			1.08167	1.2168	9.265	56.44			0	0	0	0	0	0	0	0	0	1	0	0
9669962	0	55	1	1793.5	1	0	1	1	1	0	2	3	0	1	0	102.1	31.7	1	0	1	2	100	2	1	3	4	123	1	1	50	52	1.7043	1.64271	9.75	57.45	0	0	0	0	0	0	0	0	0	0	0	1	0	0
9670198	0	58	1	1707.5	1	0	1	1	1	0	2	2	0	1	0	86.3	29.6	0	0	0	1.91009	81.3	1.97772	1	2	2	286	1	1	50	42	1.31536	1.35336	8.06	59.11			1	5	3	0	0	0	0	0	0	1	0	0
9670515	5	66	1	1820	1	0	4	1	1	0	2	2	0	2	0	98.4	29.7	1	2	2	1.94201	87.5	1.97772	1	2	3	148	1	1			1.49869	1.36813		53.97	2	4	3	0	0	0	0	0	0	0	1	0	0	0
9670700	0	78	1	1720.5	1	0	4	1	1	1	1	2	0	3	0	80	27	1	1	1	1.79588	62.5	1.82413	1	1	0	61	1	0			1.32802	1.33027	9.985	56.15	3.5	2	23.4	5	23.4	0	0	0	0	0	0	1	0	0
9670897	19	55	1	1796	1	0	1	6	3	0	1	0	1	1	0	71.4	22.1	1	2	2	1.91009	81.3	1.92942	1	1	0	86	0	0	7	8	1.83908	1.8952	11.795		0.5	0	4	1	3	1	0	0	0	0	1	0	0	0
9671436	0	54	1	1850.5	1	0	1	1	3	0	2	3	0	1	0	101.7	29.7	0	0	0	1.94201	87.5	1.92065	0	2	2	212	1	1	60	50	1.55642	1.58297	11.505	59.72	0	0	1	0	0	0	0	0	0	0	0	1	0	0
9671958	0	56	1	1673.5	1	0	1	1	1	0	2	3	0	1	0	83	29.6	0	0	0	1.83759	68.8	1.87506	0	1	0	193	1	1	32	40	1.77148	1.70242	6.205	59.13	2.5	0	1	5	3	0	0	0	0	0	0	1	0	0
9672573	0	60	2	1543	1	0	4	1	4	0	2	3	0	2	0	60.5	25.4	0	0	0	1.57403	37.5	1.62014	0	2	3	88	1	1			1.06866	1.36291	13.81	47.34			23	1	6	0	0	0	0	0	0	1	0	0
9673972	0	53	1	1745.5	1	0	1	1	1	0	2	3	0	1	0	77.7	25.5	1	1	1	1.87506	75	1.95424	1	1	1	118	1	1	35	52	1.16891	1.25751	9.015	54.26	1	1	2	1	4	0	0	0	0	0	0	1	0	0
9674570	0	74	2	1606	1	0	4	1	1	0	2	3	0	3	1	80.1	31.1	1	1	2	1.64147	43.8	0.69897	0	2	2	76	1	0			0.922084	0.870265	22.765	30.08			22	3	23	0	0	0	0	0	0	1	0	0
9675296	14	68	1	1642	1	0	1	1	1	1		0	0	2	0	106.6	39.5	1	2	2	1.69897	50	1.52244	1	1	0	179	1	1	8	4	1.06581	1.02106	16.56	29.17			27.6	9	30.8	0	0	0	1	1	1	0	0	0
9676587	12	71	2	1604.5	1	0	4	1	1	1	1	2	0	4	0	63	24.5	1	2	2	1.87506	75	1.83759	1	1	1	86	1	1			1.29324	1.2577	15.435	34.28	3.5	4	10	3	14	1	0	0	0	0	1	0	0	0
9676996	0	51	1	1801.5	1	0	1	6	3	0	2	3	0	1	0	69.4	21.4	1	0	1	2	100	2	1	1	1	171	1	0	45	52	1.41643	1.42445	8.83	57.76	0	0	0	0	0	0	0	0	0	0	0	1	0	0
9677236	0	48	1	1818.5	1	0	1	1	1	0	1	3	0	0	0	93.3	28.2	1	0	1	1.83759	68.8	1.92065	1	2	2	22	0	0	60	52	1.54202	1.55057	16.755	57.76	3	2	0	4	0	0	0	0	0	0	0	1	0	0
9677286	12	64	1	1727.5	1	0	3	3	3	0	2	3	1	2	1	80.7	27	1	3	2	1.39794	25		0	3	4	51	1	0			1.43062	1.43916	13.29	18.87			13	12	38	1	0	0	0	0	1	0	0	0
9679111	0	71	1	1710	1	0	1	1	1	0	2	3	0	4	0	73.3	25.1	0	0	0	2	100	2	1	3	4	131	0	0	40	52	1.49925	1.57916	6.78	49.39	0	0	0	0	0	0	0	0	0	0	0	1	0	0
9679595	0	69	2	1584.5	1	0	4	1	1	1	1	2	0	2	0	53.2	21.2	0	0	0	1.91009	81.3	1.90309	0	1	1	119	1	1			1.41743	1.39689	7.5	54.55	4.5	9	12	0	0	0	0	0	0	0	0	1	0	0
9679795	0	70	1	1754	1	0	1	6	1	0	2	2	0	3	0	94.2	30.6	1	1	1	2	100	2	1	2	2	135	1	0	33	40	1.2837	1.39315	13.735	36.2	0	0	1.1	0	0	0	0	0	0	0	0	1	0	0
9680194	12	59	1	1730	1	0	3	1	1	0	1	2	0	1	0	82.9	27.7	1	3	3	1.69897	50	1.60206	1	1	0	183	1	1			1.41945	1.43931	18.265	32.94	0	0	16	0	1	1	0	0	0	0	1	0	0	0
9680614	19	63	2	1652	1	0	3	2	4	0	2	3	0	2	0	93.6	34.3	1	2	2	1.79588	62.5	1.39794	0	2	2	65	0	0			1.25235	1.65078	22.38				27	6	27	1	0	0	0	0	1	0	0	0
9680874	0	49	2	1609	1	0	3	1	5	0	2	2	1	1	0	70.6	27.3	0	0	0	1.57403	37.5	1.64147	1	1	1	98	1	1			0.952608	1.06775	10.69	51.64	0	0	16	0	1	0	0	0	0	0	0	1	0	0
9681551	0	49	1	1795	2	0	1	6	5	0		2	0	0	0	92.5	28.7	1	0	1	1.49554	31.3	1.27416	1	2	2	292	1	1	40	52	1.7138	1.4839		54.53			9.6	12	52.1	0	0	0	0	0	0	1	0	0
9683564	0	54	1	1721	1	0	4	1	1	0	1	2	0	1	0	78.6	26.5	0	0	0	1.94201	87.5	2	1	2	2	142	1	1			1.45773	1.46071	12.265	56.15	0	0	0	0	0	0	0	0	0	0	0	1	0	0
9683886	26	69	2	1537	1	0	1	1	3	0	2	2	0	2	0	59.6	25.2	1	3	2	1.69897	50	1.69897	1	3	4	233	1	1	35	52	1.37315	1.2021	13.23		4.5	7	20.2	2	18.1	0	0	0	1	1	1	0	0	0
9685077	24	58	1	1835	1	0	3	1	1	0	2	2	0	1	1	99.1	29.4	1	3	3	1.94201	87.5	2	1	2	3	148	0	1			1.3587		14.125	22.88	1	0	0	2	1	1	1	1	0	0	1	0	0	0
9685371	19	57	2	1522.5	1	0	3	1	3	0		2	1	1	0	78	33.6	1	3	3	1.27416	18.8		0	2	2	116	1	1			0.768344	1.72347	48.57	23.94	15.5	15	49	16	51	1	0	0	0	0	1	0	0	0
9686284	0	57	2	1643	1	0	1	1	5	0	2	3	0	4	0	86.4	32	0	0	0	2	100	2	0	2	2	50	1	1	40	52	1.62999	1.54907	9.215	56.15	0	0	0	0	0	0	0	0	0	0	0	1	0	0
9686590	0	58	1	1675	1	0	1	1	1	1	1	2	0	1	0	96.8	34.5	1	1	1	1.91009	81.3	1.91009	1	1	0	297	1	0	40	50	1.321	1.16428	8.61	60.45	1.5	1	1.1	2	3.4	0	0	0	0	0	0	1	0	0
9686617	0	58	1	1661.5	2	0	1	1	3	0	2	3	0	1	0	74.5	27	1	1	2	1.83759	68.8	1.95424	1	2	3	320	1	1	45	52	1.07095	1.19717	8.455	57.8	1	1	0	1	1	0	0	0	0	0	0	1	0	0
9686777	12	56	2	1596	1	0	1	1	3	0	2	2	0	1	0	70	27.5	1	2	2	1.64147	43.8	1.81291	1	2	2	404	1	1	40	52	1.38074	1.38231	12.105	45.09	2.5	0	10	5	10	1	0	0	0	0	1	0	0	0
9686908	0	71	1	1718	1	0	1	1	1	0	2	2	0	3	0	82.9	28.1	0	0	0	2	100	1.95424	1	1	1	271	1	1	22	40	1.57048	1.41683	10.905	37.56	0	0	0	0	0	0	0	0	0	0	0	1	0	0
9689788	5	61	1	1845	1	0	4	1	1	0	2	3	0	7	1	100.7	29.6	1	3	2	1.69897	50	1.69897	1	2	2	86	1	1			1.67364	1.60966	8.41	39.71			15	0	8	0	0	0	0	0	1	0	0	0
9690658	18	78	1	1732	1	0	4	1	1	0	2	2	0	3	0	65.5	21.8	1	2	2	1.83759	68.8	1.39794	1	1	1	107	1	0			1.20773	1.22313	9.705	36.58	0.5	1	19.1	0	1.1	0	0	0	0	0	1	0	0	0
9691359	0	52	2	1511.5	1	0	1	1	5	0	2	3	0	1	0	46.5	20.4	1	1	2	1.9722	93.8	2	1	3	4	186	1	0	40	47	1.09051	1.33779	9.52	52.7	0	0	0	0	0	0	0	0	0	0	0	1	0	0
9692417	19	78	2	1665.5	1	0	4	1	1	0	2	3	0	3	0	68.4	24.7	1	3	3	1.69897	50	1.69897	1	2	2	144	1	1			1.07411	0.981643	21.52	52.88			11	12	33	1	0	0	0	0	1	0	0	0
9692923	0	54	2	1519.5	1	0	1	1	1	0	2	2	0	1	0	53	23	1	1	1	1.94201	87.5	1.97772	1	2	2	337	1	1	48	52	1.40007	1.57953	8.565	57.49	0	0	0	0	0		0	0	0	0	0	0	0	0
9695135	19	56	2	1616	1	0	1	3	3	0	2	3	1	1	1	90.3	34.6	1	3	2	1.49554	31.3		0	1	1	171	1	0	40	52	0.863931	0.865801	15.6				37	10	33	1	0	0	0	0	1	0	0	0
9695686	0	78	1	1682	1	0	4	1	3	1	2	2	0	3	0	88.3	31.2	0	0	0	2	100	2	1	2	2	336	1	1			1.04822	1.09824		49.62	0	0	0	0	0	0	0	0	0	0	0	1	0	0
9695962	0	56	2	1669	1	0	4	1	3	1	1	3	0	1	0	90.9	32.6	1	1	2	1.49554	31.3	1.60206	1	1	0	119	1	1			1.24031	1.17357	11.39	44.11	1.5	2	10	1	23	0	0	0	0	0	0	1	0	0
9698705	12	49	2	1639	1	0	1	1	1	0	1	2	0	3	0	69.2	25.8	1	2	2	1.83759	68.8		0	1	1	180	1	1	50	52	1.62206	1.59719	8.185	51.37	1	2	0	0	0	1	0	0	0	0	1	0	0	0
9698849	12	50	2	1648.5	1	0	1	1	3	0	2	3	0	1	1	103.5	38.1	1	2	2	1.27416	18.8		1	1	0	151	1	1	32	48	1.19832	1.14253	13.685		8.5	5	16	12	45	1	0	0	0	0	1	0	0	0
9699340	12	66	1	1760	1	0	1	1	1	0	2	3	0	2	1	90.1	29.1	1	3	2	1.83759	68.8	1.87506	1	1	0	252	1	1	30	40	1.52905	1.48815	6.875	54.52	3	5	4.3	1	4.3	1	0	0	0	0	1	0	0	0
9699962	6	77	1	1692.5	1	0	1	1	3	1	1	2	1	3	0	88.5	30.9	1	3	2	1.39794	25	1.69897	1	1	0	230	1	1	40	52	1.00959	0.954062	12.875	42.62	6	12	26	0	0	1	2	1	2	1	1	0	0	0
9700163	12	54	1	1805	1	0	3	3	4	1	2	2	1	1	0	93.2	28.6	1	2	3	1.49554	31.3		0	2	3	87	1	1			1.17855	1.01841	13.26		12	14	35	10	37	1	0	0	0	0	1	0	0	0
9700450	12	74	2	1610.5	1	0	3	1	1	0	2	2	0	4	0	72.5	28	1	3	2	1.27416	18.8		0	1	0	27	1	0			0.907029	0.835195	23.195				47.8	13	51	1	0	0	0	0	1	0	0	0
9702463	0	54	2	1603	1	0	1	1	1	0	2	3	1	1	0	84.5	32.9	1	1	2	1.69897	50	1.82413	1	2	2	263	1	1	45	52	1.20518	1.1797	10.205	49.86	0	0	12.8	0	7.4	0	0	0	0	0	0	1	0	0
9703327	0	67	1	1755.5	1	0	4	1	2	0	2	3	0	2	0	95.4	31	0	0	0	2	100	2	1	1	1	223	1	1			1.36893	1.35076	9.155	54.8	0	0	0	0	0	0	0	0	0	0	0	1	0	0
9703829	0	65	1	1882	1	0	4	1	3	0	1	2	0	2	0	105.1	29.7	0	0	0	2	100	2	0	1	0	162	1	1			1.47113	1.47319	10.145	45.22	2	4	0	0	0	0	0	0	0	0	0	1	0	0
9704476	0	77	2	1620	1	0	4	1	3	0	2	3	0	3	0	74.6	28.4	1	1	3	1.79588	62.5		1	1	1	106	1	1			1.10314	1.05324	12.545	48.66	4	0	0	8	7.4	0	0	0	0	0	0	1	0	0
9706954	0	48	1	1811	1	0	1	1	1	1	1	2	0	0	0	97.5	29.7	0	0	0	1.94201	87.5	1.90309	1	1	1	240	1	1	50	52	1.49254	1.60662	8.31	58.82	0	0	1	0	1	0	0	0	0	0	0	1	0	0
9707649	0	64	1	1903	1	0	4	1	1	1		2	0	2	0	93.6	25.8	1	0	2	1.83759	68.8	2	1	2	2	83	1	0			1.48423	1.41248	7.595	50.22			0	0	0	0	0	0	0	0	0	1	0	0
9707857	0	63	2	1600	1	0	1	1	3	1	2	2	0	3	0	59.2	23.1	1	0	2	1.83759	68.8	1.92065	1	1	0	191	1	1	30	52	1.33422	1.50111	9.83	56.15	0.5	0	3	1	7	0	0	0	0	0	0	1	0	0
9708353	12	59	1	1719.5	1	0	1	1	1	0	1	2	0	1	0	83	28.1	1	2	2	1.49554	31.3	1.76567	1	2	2	256	1	1	60	52	1.25235	1.27632	9.79	54.04	4.5	2	0	7	10.6	1	0	0	0	0	1	0	0	0
9708647	0	52	1	1896	1	0	1	1	1	0	1	2	0	1	0	119	33.1	1	1	1	1.87506	75	1.95424	1	1	0	291	1	1	50	52	1.68705	1.5851	11.97	54.8	0	0	0	0	0	0	0	0	0	0	0	1	0	0
9709164	0	51	1	1757	1	0	1	1	3	0		3	0	1	0	73.5	23.8	0	0	0	1.69897	50	1.69897	1			184	1	1	40	52	1.48478	1.7386	4.67	43.72	2	0	0	4	25.5	0	0	0	0	0	0	1	0	0
9709257	18	70	2	1596.5	1	0	2	1	1	0	2	2	0	3	0	75.5	29.6	1	3	3	1.49554	31.3		1	3	4	200	1	1	12	52	1.14778	1.19807	21.135				27	3	26	0	0	0	0	0	1	0	0	0
9709947	0	79	2	1510	1	0	4	1	1	0		2	0	3	0	48.4	21.2	0	0	0	2	100	2	1	1	1	120	1	1			0.893256	0.962835	12.3	53.2			0	0	0	0	0	0	0	0	0	1	0	0
9710479	0	70	2	1683	1	0	4	1	1	0	1	3	0	3	0	67.5	23.8	0	0	0	1.79588	62.5	1.82413	1	2	2	153	1	1			1.43215	1.40198	14.54	42.69	1.5	3	1	0	0	0	0	0	0	0	0	1	0	0
9713904	0	61	1	1693	1	0	1	1	1	0	1	2	0	2	0	72.6	25.3	0	0	0	1.87506	75	2	0	1	1	241	1	0	40	52	1.51343	1.62542	12.125	45.93	2.5	5	2	0	0	0	0	0	0	0	0	1	0	0
9713986	0	51	1	1822	1	0	1	2	5	0	2	2	1	1	0	86	25.9	0	0	0	1.79588	62.5	1.96237	0	1	0	257	1	1	16	12	1.24727	1.24719	11.17		3	0	0	6	17	0	0	0	0	0	0	1	0	0
9714143	18	54	1	1713.5	2	1	1	1	1	0	1	1	0	1	0	76.1	25.9	1	3	2	1.64147	43.8	1.75051	1	1	0	184	1	1	40	52	1.43472	1.3796	8.875	49.27	4.5	7	5	2	17	0	0	0	0	0	1	0	0	0
9714465	0	68	2	1633	1	0	4	1	1	0	2	2	0	3	0	65.2	24.4	1	1	2	1.79588	62.5		0	2	2	89	1	0			1.05764	1.18938	13.955	54.92			0	3	8.5	0	0	0	0	0	0	1	0	0
9714513	0	50	2	1579.5	1	0	1	1	1	0	2	1	0	1	1	66.7	26.7	0	0	0	1.87506	75	2	0	1	0	273	1	1	26	52	1.32057	1.29404	8.31	56.15	0.5	1	0	0	0	0	0	0	0	0	0	1	0	0
9714996	0	68	1	1722.5	1	0	4	3	1	0	2	2	0	2	0	93.2	31.4	1	0	1	1.69897	50		1	1	0	162	1	1			1.17612	1.17161	17.8	49			1	8	25	0	0	0	0	0	0	1	0	0
9715892	0	70	1	1813.5	1	0	4	1	1	0	2	3	0	3	0	66.1	20.1	0	0	0	1.91009	81.3	2	1	1	1	112	1	1			1.38504	1.35451	11.41	41.58	0	0	0	0	0	0	0	0	0	0	0	1	0	0
9716984	0	64	2	1625.5	1	0	1	1	3	1	2	3	0	2	0	74.9	28.3	1	0	1	1.83759	68.8	1.87506	1	1	0	167	1	1	40	52	1.1976	1.31346	12.935	43.34	0	0	4	0	3	0	0	0	0	0	0	1	0	0
9718951	0	59	1	1696	2	0	4	1	1	0	2	2	0	1	0	82.8	28.8	0	0	0	2	100	2	1	2	3	206	1	1			1.33467	1.75994	5.345	55.87	0	0	0	0	0	0	0	0	0	0	0	1	0	0
9718992	0	49	2	1578	1	0	1	1	1	0	2	3	0	0	0	85.4	34.3	1	1	1	1.79588	62.5	1.64147	1	3	4	310	1	1	37	52	1.28493	1.09334	14.95	49.02	1.5	0	20	3	21	0	0	0	0	0	0	1	0	0
9719748	0	57	2	1620	1	0	4	1	1	0		2	0	1	0	63.8	24.3	0	0	0	1.87506	75	1.95424	1	2	2	225	1	1			1.43988	1.54703	11.13	57.76	2.5	1	2	4	5	0	0	0	0	0	0	1	0	0
9721540	0	71	2	1600	1	0	4	1	5	0	2	3	0	3	1	68.1	26.6	0	0	0	1.27416	18.8	1.22272	1	2	2	154	1	1			1.40351	1.39801	14.555	53.18	8	1	23	15	41.4	0	0	0	0	0	0	1	0	0
9722408	0	79	2	1638	1	0	4	1	1	0	2	3	0	3	0	73.4	27.4	1	0	1	2	100		1	2	3	50	1	1			1.10132	1.14247	12.735	45.96	0	0	0	0	0	0	0	0	0	0	0	1	0	0
9723911	19	56	1	1840	3	0	1	1	1	0	2	3	0	2	0	109.5	32.3	1	3	3	1.57403	37.5	1.69897	1	1	0	180	1	1	40	52	1.45613	1.45191	11.225	39.06	3.5	0	29	7	21	1	0	0	0	0	1	0	0	0
9724286	12	67	2	1594	1	0	3	1	1	1	2	3	0	2	1	97.8	38.5	1	3	2	0.799341	6.3		0	1	1	60	1	0			0.244648			23.21	5.15	4		6.3		1	0	0	0	0	1	0	0	0
9724768	19	46	2	1685	1	0	1	3	1	1	2	3	0	1	0	81.6	28.7	1	3	2	1.83759	68.8	1.69897	1	1	1	288	1	1	56	52	1.3289	1.40905	12.705	39.79	3.5	3	0	4	16	1	0	0	0	0	1	0	0	0
9725172	12	52	2	1645	1	0	3	1	3	0	2	2	0	1	0	88.7	32.8	1	2	2	1.75051	56.3	1.69897	0	2	2	79	1	1			1.37457	1.45354	10.92				9	2	9	1	0	0	0	0	1	0	0	0
9725279	0	48	1	1739	1	0	1	6	5	1	1	1	0	0	0	74.8	24.7	0	0	0	1.75051	56.3	1.91009	1	1	0	392	1	1	40	40	1.59553	1.58768	9	58.05	2	2	0	2	0	0	0	0	0	0	0	1	0	0
9725474	18	75	2	1701.5	1	0	4	1	1	1	1	1	0	3	0	72.4	25	1	2	2	1.91009	81.3		0	2	3	71	1	1			1.27755	1.23092	14.82	56.44	1.5	0	0	3	1	0	0	0	0	0	1	0	0	0
9725700	19	55	2	1550	1	0	4	1	1	0	1	2	1	1	0	100.9	42	1	2	3	1.09691	12.5	1.30103	1	1	0	180	1	0			1.25628		13.42				28	8	31	1	0	0	0	0	1	0	0	0
9725877	0	53	2	1493	1	0	1	1	1	0	1	2	0	1	0	59	26.5	0	0	0	1.91009	81.3	1.95424	1	2	2	339	1	1	50	52	1.43472	1.41138	6.285				1	0	0	0	0	0	0	0	0	1	0	0
9726175	0	69	1	1754	1	0	4	1	1	0	2	2	0	3	0	91.8	29.8	0	0	0	1.91009	81.3	2	0	1	0	0	0	0			1.41143	1.65241	10.155	53.75	0	0	1	0	0	0	0	0	0	0	0	1	0	0
9727418	0	48	1	1826.5	1	0	1	1	5	0	2	2	0	3	0	115.9	34.7	1	0	1	1.87506	75	1.87506	1	2	3	133	1	1	50	52	1.2751	1.28733	5.925	48.33	1.5	2	2	1	7	0	0	0	0	0	0	1	0	0
9727543	0	66	2	1615	1	0	3	1	3	1	1	3	0	2	0	85.6	32.8	0	0	0	1.49554	31.3		0	1	0	62	0	1			1.1873	1.11713	13.28	44.74	4.5	0	18	9	35	0	0	0	0	0	0	1	0	0
9728094	19	65	2	1591	1	1	1	1	1	0	2	3	0	2	0	77	30.4	1	2	2	1.69897	50	1.65321	0	2	2	99	1	0	10	18	1.06667	1.15005	10.315	56.22	0	0	27	0	1	1	0	0	0	0	1	0	0	0
9728442	5	77	2	1648	1	0	1	1	3	0		3	0	3	0	60.5	22.3	1	2	2	2	100		1	3	4	125	1	0	8	42	1.3836	1.40954	10.7	57.76	0	0	0	0	0	0	0	0	0	0	1	0	0	0
9728483	0	50	2	1586	1	0	1	4	1	1	1	2	0	1	1	77	30.6	1	1	1	2	100	2	1	1	1	226	1	1	40	52	1.51515	1.46338	11.75	59.4			0	0	0	0	0	0	0	0	0	1	0	0
9728730	0	67	1	1825	1	0	1	1	1	0	2	3	0	2	0	99	29.7	0	0	0	2	100	2	1	1	1	279	1	1	10	30	1.33067	1.46087	9.44	50.35	0	0	0	0	0	0	0	0	0	0	0	1	0	0
9729094	0	76	2	1665	1	0	4	1	1	0	2	2	0	3	0	58.7	21.2	1	0	1	1.75051	56.3		0	1	0	99	1	0			1.15574	1.0591		33.23	0	0	0	0	0	0	0	0	0	0	0	1	0	0
9729215	19	50	1	1783.5	1	0	1	1	1	0	1	1	0	1	0	100.1	31.5	1	2	2	2	100	2	1	1	0	234	1	0	40	52	1.54083	1.35967	11.485	46.99	0.5	1	0	0	0	1	0	0	0	0	1	0	0	0
9731254	0	52	1	1871	1	0	1	1	1	0	2	3	0	1	0	100	28.6	0	0	0	1.87506	75	2	1	2	2	177	1	1	40	48	1.47275	1.50444	9.255		0.5	1	0	0	0	0	0	0	0	0	0	1	0	0
9732234	5	67	2	1626	1	0	3	2	3	0	1	2	0	2	0	63.6	24.1	1	3	2	1.83759	68.8	1.97772	1	3	4	165	1	1			1.36379	1.35593	11.9	46.7	1.5	3	2	0	0	0	0	0	0	0	1	0	0	0
9734179	0	73	1	1638	1	0	1	1	1	0	2	2	0	3	0	78.4	29.2	1	0	1	2	100		1	1	0	48	0	1	12	26	1.47113	1.39831	7.545	54.26	0	0	0	0	0	0	0	0	0	0	0	1	0	0
9734247	0	68	1	1756	1	0	4	1	1	0	2	3	0	3	0	90.5	29.3	1	0	1	2	100	2	0	2	2	86	1	0			1.51286	1.39845	10.165		0	0	0	0	0	0	0	0	0	0	0	1	0	0
9735538	19	61	2	1579.5	1	0	4	1	1	1		1	0	2	0	56.9	22.8	1	2	2	1.83759	68.8	1.87506	1	2	2	210	1	1			1.13766	1.11985	9.96	51.57	2	4	2	0	0	1	0	0	0	0	1	0	0	0
9736028	12	60	2	1639.5	1	0	1	1	3	0	2	2	0	2	1	91	33.9	1	3	2	1.83759	68.8		1	1	1	244	1	1	40	40	1.24301	1.13808	15.28	55.77			4	0	1	1	0	0	0	0	1	0	0	0
9736290	0	79	2		1	0	4	1	2	1	1	2	0	3	0	46.4	21.4	0	0	0	1.79588	62.5		1	1	1	185	1	1			1.36565	1.36827	11.36	42.8			10.2	5	20.4	0	0	0	0	0	0	1	0	0
9736924	0	63	2	1651	1	0	1	1	1	1	2	3	0	2	0	82.6	30.3	0	0	0	1.91009	81.3	2	1	1	1	43	1	0	20	52	1.22699	1.43077	7.3	52.11	2	0	3	4	2	0	0	0	0	0	0	1	0	0
9737302	19	47	2	1634.5	1	0	3	1	1	0		3	1	0	0	92.6	34.7	1	3	2	1.87506	75	1.87506	0	1	1	177	1	1			1.34454	1.17347	12.06	27.39	2	4	0	0	0	1	0	0	0	0	1	0	0	0
9738547	0	58	2	1490	1	0	1	4	1	0	2	2	0	1	0	64	28.8	1	0	1	1.9722	93.8	1.96237	0	2	2	104	1	1			1.53669	1.38399	11.125	49.6			1	0	0	0	0	0	0	0	0	1	0	0
9739273	0	71	1	1708	1	0	1	1	1	0	1	3	0	3	0	71.6	24.5	1	1	2	1.83759	68.8	1.77815	1	1	1	323	1	1	28	52	1.14384	1.41323	10.905	56.15	3	2	18	4	22	0	0	0	0	0	0	1	0	0
9739558	0	53	2	1672.5	2	0	1	1	1	0	2	2	0	1	0	56.8	20.3	0	0	0	1.83759	68.8	2	1	1	1	130	1	1	20	52	1.54143	1.4199	12.67	57.2			0	0	0	0	0	0	0	0	0	1	0	0
9739862	5	54	2	1746	2	0	3	2	3	1	1	2	1	1	0	63.6	20.9	1	3	3	1.57403	37.5		1	1	1	114	1	1			1.07124		20.73				49	8	40	0	0	0	0	0	1	0	0	0
9740738	18	54	1	1848.5	1	0	1	1	1	1	1	2	0	1	0	107.1	31.3	1	2	2	1.83759	68.8	1.90309	1	2	3	286	1	1	40	52	1.44665	1.44129	12.035	43.45	5	7	5	3	7	0	0	0	0	0	1	0	0	0
9740781	0	63	2	1645	1	0	1	1	1	0	2	2	0	3	0	53.6	19.8	0	0	0	1.83759	68.8	1.97772	1	1	1	79	1	0	15	40	1.45455	1.39407	5.83	56.14	0	0	0	0	0	0	0	0	0	0	0	1	0	0
9742226	0	58	1	1765.5	1	0	1	2	1	1	1	0	0	1	0	70	22.5	1	1	1	1.87506	75	1.92942	1	2	3	420	1	1	50	52	1.48865	1.50659	7.375	52.91	1	2	2	0	0	0	0	0	0	0	0	1	0	0
9742563	0	74	2	1641	1	0	4	1	1	0	1	2	0	3	0	63.6	23.6	1	1	2	1.83759	68.8		1	1	1	65	1	1			1.37363	1.49813	8.205	57.76	1	2	0	0	0	0	0	0	0	0	0	1	0	0
9742871	0	77	2	1608.5	1	0	4	1	2	0	1	3	0	3	0	56.9	22	0	0	0	1.79588	62.5	1.82413	0	2	2	153	1	1			1.1564	1.12508	10.32	22.22	0	0	4	0	0	0	0	0	0	0	0	1	0	0
9743052	0	64	1	1722	1	0	1	1	1	1	2	3	0	2	0	85.3	28.8	0	0	0	1.69897	50		0	1	0	221	1	1	40	52	1.33156	1.16747	12.265	52.23	1	2	12	0	8	0	0	0	0	0	0	1	0	0
9743577	0	68	1	1674.5	1	0	4	1	1	0	2	2	0	2	0	89.8	32	0	0	0	1.69897	50	2	1	1	1	285	1	1			1.16788	1.19325	11.08	48.62	2	4	3	0	0	0	0	0	0	0	0	1	0	0
9743839	0	77	2	1527.5	1	0	1	1	1	0	2	2	0	3	0	69.3	29.7	1	0	1	1.9722	93.8	1.87506	0	1	1	126	1	1	12	52	0.996512	1.11866	14.42	51.22	1	0	5	2	9	0	0	0	0	0	0	1	0	0
9744056	0	67	2	1666	1	0	4	1	1	0		1	0	2	0	61.5	22.2	1	1	2	2	100	2	1	1	0	120	1	1			1.13572	1.25231		49.68	0	0	1.1	0	1.1	0	0	0	0	0	0	1	0	0
9744444	19	62	2	1589	1	0	1	1	5	0	2	2	0	2	0	108	42.8	1	2	2	1.87506	75		1	2	2	55	1	0	40	36	1.14515	1.18948	17.67	36.18	0.5	0	12	1	13	1	0	0	0	0	1	0	0	0
9744584	5	58	2	1577	1	0	1	1	3	1	1	2	1	1	0	51.3	20.6	1	2	2	1.57403	37.5		0	2	2	125	1	1	6	52	0.843526	0.822588	19.995	47.44	7.5	0	10	15	42	0	0	0	0	0	1	0	0	0
9745368	19	69	1	1850	1	0	1	1	2	1	2	3	0	2	0	109	31.8	1	2	2	1.79588	62.5		1	3	4	14	0	0	40	52	1.19439	1.01644		57.49			10.9	0	0	1	0	0	0	0	1	0	0	0
9745458	6	64	2	1524	1	0	4	1	5	1		3	0	2	0	70.8	30.5	1	3	2	1.64147	43.8	1.47712	1	2	2	127	1	1			1.27959	1.25897	11.205	32.47			37	6	25	1	1	1	1	1	1	0	0	0
9745596	0	61	1	1753.5	1	0	1	1	3	0	2	2	0	2	0	109.5	35.6	0	0	0	1.27416	18.8	1	1	1	1	205	1	0	42	52	1.03252	1.3671	13.36	21.84	8.5	7	24	10	31	0	0	0	0	0	0	1	0	0
9746055	19	57	2	1681	1	0	1	1	1	1	1	1	0	2	1	72.6	25.7	1	2	3	1.79588	62.5		0	1	1	177	1	0	36	12	1.10497	1.46638	8.425	45.08	4	0	28	8	23	1	0	0	0	0	1	0	0	0
9746357	0	67	1	1696	1	0	4	1	1	0		3	0	2	0	75.9	26.4	0	0	0	2	100	2	1	1	1	156	1	1			1.25	1.27174	10.78	48.33	0	0	0	0	0	0	0	0	0	0	0	1	0	0
9747567	19	49	2	1704	1		1	2	1	0	1	3	1	2	0	98.1	33.8	1	2	2	1.75051	56.3		0	1	1	21	0	0	45	52	1.33958	1.29534	15.725	33.77	5.5	7	13	4	4	1	0	0	0	0	1	0	0	0
9748081	5	53	1	1776.5	1	0	1	1	1	0	2	2	0	1	0	85.3	27	1	3	2	1.87506	75	1.94201	1	1	1	48	0	0	38	52	1.32494	1.3207	9.12	53.46	3	3	4	3	4	0	0	0	0	0	1	0	0	0
9750090	18	72	2	1564.5	1	0	4	1	3	0	2	2	0	3	1	73.1	29.9	1	2	2	1.79588	62.5	1.65321	0	2	3	86	1	1			0.977278	1.77525	14.03				18	0	0	0	0	0	0	0	1	0	0	0
9750882	0	65	1	1761	1	0	4	1	1	0	2	3	0	2	0	74.8	24.1	0	0	0	1.83759	68.8	1.81291	0	2	3	131	1	1			1.40499	1.58103	10.845	61.8	3	4	6	2	6	0	0	0	0	0	0	1	0	0
9753007	0	58	2	1532	1	0	3	1	1	0		2	0	1	0	59.2	25.2	0	0	0	1.57403	37.5			2	2	116	1	1			0.980633	1.55885		55.09	2	4	41	0	0	0	0	0	0	0	0	1	0	0
9753372	18	63	1	1752.5	1	0	1			0		0	0	2	0	120.5	39.2	1	3	2	1.75051	56.3	1.62014	0			89	0	0	28	30	1.22026		10.44				19.1	0	4.3	0	0	0	0	0	1	0	0	0
9753414	0	76	2	1573.5	1	0	2	1	1	0	1	3	0	4	0	61.9	25	0	0	0	1.91009	81.3	1.96237	0	1	1	117	1	1	4	6	1.27796	1.27779		52.91			1	2	1	0	0	0	0	0	0	1	0	0
9753580	0	73	1	1682	2	0	4			0	2	3	0	7	0	86.4	30.5	0	0	0	1.64147	43.8		0	1	0	147	1	1			1.02067	0.938681	10.685				19.1	2	20.2	0	0	0	0	0	0	1	0	0
9754373	0	46	1	1754.5	1	0	1	1	1	0	2	2	0	0	0	89.3	29	1	0	1	1.91009	81.3	2	1	1	1	362	1	0	40	52	1.86393	1.70126	5.065	54.8	1	2	0	0	0	0	0	0	0	0	0	1	0	0
9754508	0	74	2	1708.5	1	0	4	1	1	0	2	3	0	3	0	73.1	25	0	0	0	1.69897	50	1.60206	0	2	2	41	1	0			1.72117	1.38337	12.485				0	3	14	0	0	0	0	0	0	1	0	0
9754907	0	61	2	1562.5	1	0	1	1	5	0	2	2	0	2	0	54.2	22.2	0	0	0	1.94201	87.5	1.97772	1	1	1	301	1	1	40	52	1.18273	1.28029	9.655	56.15	0.5	0	1	1	2	0	0	0	0	0	0	1	0	0
9755510	12	64	2	1715	1	0	3	4	5	0	2	3	0	2	0	84.3	28.7	1	3	2	1.27416	18.8		0	2	3	44	1	0			0.920175	2.74142					39.3	11	36	1	0	0	0	0	1	0	0	0
9755899	0	74	2	1588	1	0	4	1	1	0	2	3	0	3	0	60.1	23.8	0	0	0	1.91009	81.3	1.95424	1	1	1	89	1	1			1.15407	1.15902	10.905	52.03			4	0	3	0	0	0	0	0	0	1	0	0
9755935	26	53	2	1591	2	0	1	1	1	0	2	1	0	1	0	92.2	36.4	1	2	2	0.799341	6.3	1.30103	0	2	2	187	1	0	45	52	1.42197	1.35067	8.53	18.65	2.5	2	14.9	3	11.7	0	1	1	1	1	1	0	0	0
9757953	0	64	1	1751.5	1	0	1	3	1	1		3	0	2	0	86.4	28.2	0	0	0	1.69897	50		1	1	0	100	0	1	40	35	1.41143	1.40213	12.47	56.42	4	0	24.4	8	24.4	0	0	0	0	0	0	1	0	0
9759119	18	54	2	1675.5	2	0	3	1	3	0	2	2	0	1	0	70.8	25.2	1	3	2	0.799341	6.3		0	2	2	150	1	0			1.25235	1.2372	14.735		6.5	3	2.1	10	42.5	0	0	0	0	0	1	0	0	0
9759454	0	55	1	1808.5	1	0	1	1	1	1	1	3	0	1	0	95.3	29.1	1	1	1	1.64147	43.8	1.75051	1	1	0	222	1	1	40	52	1.17336	1.56943	7.27	59.35	4	8	12	0	8	0	0	0	0	0	0	1	0	0
9760079	0	67	2	1639	1	0	1	1	1	0	2	2	0	3	0	65.3	24.3	1	1	1	1.75051	56.3	1.64147	0	3	4	195	1	1	20	52	1.15607	1.06746	13.3	43.74			9.6	0	0	0	0	0	0	0	0	1	0	0
9760954	0	65	1	1740	1	0	4	1	1	0	1	2	0	2	0	103.8	34.3	1	0	1	1.83759	68.8	2	1	1	0	173	1	1			1.36286	1.34354	8.39	44.96	3	6	1	0	0	0	0	0	0	0	0	1	0	0
9761431	26	62	2	1600.5	2	0	1	1	1	0	2	2	0	2	0	56	21.9	1	2	2	1.64147	43.8		1	3	4	126	1	1	6	22	1.52964	1.4403	7.86	36.69	8	9	30.8	7	29.8	0	0	0	2	1	1	0	0	0
9761463	18	63	1	1798.5	1	0	3	1	1	0	2	3	0	2	0	91.5	28.3	1	3	3	1.39794	25	1.62014	1	2	2	193	1	1			1.0929	1.27239	10.5	27.89	8.5	8	18	9	31	0	0	0	0	0	1	0	0	0
9762454	19	75	2	1565.5	1	0	4	6	1	0	2	2	0	3	0	69.1	28.2	1	2	2	1.69897	50	1.69897	1	2	3	35	1	0			1.09319	1.0133		30.07	1.5	3	23.4	0	0	1	0	0	0	0	1	0	0	0
9762677	0	76	1	1719	1	0	4	1	1	0	1	3	0	3	0	86.5	29.3	1	2	1	1.94201	87.5	1.82413	0	3	4	41	0	0			1.25747	1.28617	15.425	25.98			11	4	11	0	0	0	0	0	0	1	0	0
9763419	0	79	1	1706	1	0	4	1	1	1	1	2	0	4	0	66.7	22.9	0	0	0	2	100	2	1	1	0	151	0	0			1.27348	1.19893	14.14	56.71			0	0	0	0	0	0	0	0	0	1	0	0
9763679	0	50	2	1707	2	0	1	1	1	1	1	1	0	1	0	97.2	33.4	1	0	1	1.94201	87.5	1.94201	1	1	0	137	1	1	42	52	1.44248	1.40027	9.97	47.11	1	0	0	2	2	0	0	0	0	0	0	1	0	0
9764454	0	55	2	1692	1	0	4	1	1	0	2	2	0	1	0	67.2	23.5	1	0	1	1.83759	68.8	1.96237	0	2	2	199	1	1			1.38217	1.47634	8.065	56.93			2	0	0	0	0	0	0	0	0	1	0	0
9764936	0	56	1	1722.5	1	0	1	1	1	0	2	3	0	1	0	71.3	24	0	0	0	2	100	2	1	1	0	72	1	1	52	52	1.36054	1.56685	7.955	57.76	1	2	0	0	0	0	0	0	0	0	0	1	0	0
9764947	0	48	2	1671	1	0	1	1	3	0	2	3	0	0	1	76	27.2	1	3	1	1.69897	50		0	1	1	34	1	0	53	52	1.31019	1.29153	11.75				12	2	13	0	0	0	0	0	0	1	0	0
9765966	0	70	2	1633	1	0	3	1	1	0	2	2	0	3	0	72.4	27.1	1	1	1	2	100	1.96237	0	1	0	139	1	1			1.002	1.07735	12.455	26.61	0	0	0	0	1	0	0	0	0	0	0	1	0	0
9766072	19	52	1	1800	1	0	1	1	1	0	2	2	1	1	0	99.2	30.6	1	3	2	1.49554	31.3	1.47712	1	1	0	202	1	1	40	52	1.39276	1.36668	8.24				18	4	17	1	0	0	0	0	1	0	0	0
9767446	0	66	1	1710.5	1	0	1	1	1	0	2	2	0	2	0	87.6	29.9	0	0	0	1.75051	56.3	1.69897	1	1	0	147	0	1	42	44	1.17028		17.755	56.15			0	6	26	0	0	0	0	0	0	1	0	0
9768219	5	53	2	1679	1	0	1	1	3	0	2	3	0	1	0	80.5	28.6	1	2	3	1.69897	50	1.69897	1	2	2	277	1	1	45	52	1.41443	1.40578	11.705	37.47	1.5	0	20	3	20	0	0	0	0	0	1	0	0	0
9768869	12	69	2	1542	1	0	1	1	1	0	2	3	0	2	1	60.2	25.3	1	2	2	1.94201	87.5	1.90309	1	1	0	152	0	0	2	52	1.22926	1.72043	12.405		1.5	1	0	2	2	1	0	0	0	0	1	0	0	0
9769401	0	77	1	1699	1	0	4	4	2	1	1	1	0	3	0	81.8	28.3	0	0	0	1.57403	37.5		0	1	0	104	1	1			1.02643	1.27959	20.25				20.2	2	0	0	0	0	0	0	0	1	0	0
9770472	12	66	1	1695	2	0	1	1	1	0	2	2	0	2	1	89.8	31.3	1	2	2	1.9722	93.8	1.76567	1	3	4	231	1	1	30	52	1.42704	1.36635	9.97	31.37	1	0	13	2	6	1	0	0	0	0	1	0	0	0
9770617	0	49	2	1690	1	0	1	1	1	0	2	2	0	0	0	80.7	28.3	1	3	1	1.79588	62.5	1.69897	1	2	2	241	1	1	40	52	1.41443	1.48976	10.03	56.13			10	6	20	0	0	0	0	0	0	1	0	0
9770626	24	59	1	1683	1	0	3	2	3	0	2	3	1	1	0	95.5	33.7	1	3	2	1.64147	43.8	1.39794	0	2	2	27	1	0			1.04357	1.96184		40.27			46	13	45	1	1	1	2	1	1	0	0	0
9771115	12	53	2	1681.5	2	0	1	1	3	1	1	1	0	1	0	64.5	22.8	1	2	2	1.69897	50	1.52244	0	1	0	180	1	0	32	52	1.46092	1.40509	11.855	58.55	4	0	25	8	23	1	0	0	0	0	1	0	0	0
9771727	0	60	2	1622.5	1	0	4	1	1	1	1	2	0	2	0	85.3	32.4	1	1	1	1.64147	43.8	1.76567	0	3	4	176	1	1			1.18273	1.2633	15.035	54.21	1	0	14	2	19	0	0	0	0	0	0	1	0	0
9772225	0	61	1	1658.5	1	0	4	1	2	0	2	2	0	2	0	72.1	26.2	1	0	1	2	100	2	1	1	0	166	1	1			1.41643	1.53051	12.67	57.76	0	0	0	0	0	0	0	0	0	0	0	1	0	0
9772736	19	50	2	1618.5	1	0	1	1	1	0	1	2	0	1	0	61	23.3	1	3	2	1.83759	68.8	1.76567	0	2	2	137	1	1	40	52	1.50432	1.39968	14.41	48.14	1.5	3	20	0	2	1	0	0	0	0	1	0	0	0
9774237	5	69	2	1637.5	1	0	4	1	1	0	1	1	0	3	0	113.4	42.3	1	2	2	1.49554	31.3		1	1	1	157	1	1			1.31406	1.05255	21.485	32.94	9.5	6	31	13	40	0	0	0	0	0	1	0	0	0
9775631	0	68	2	1626	0	0	4	1	1	1	1	3	0	2	0	70.4	26.6	1	1	2	1.75051	56.3	1.69897	0	1	1	50	1	0			1.2285	1.20879	10.15				22.3	0	4.3	0	0	0	0	0	0	1	0	0
9776525	0	71	1	1808	1	0	4	1	1	1	1	1	0	7	0	86.4	26.4	0	0	0	1.91009	81.3	2	1	1	0	198	1	1			1.42552	1.39446	12.705	46.84	0	0	0	0	0	0	0	0	0	0	0	1	0	0
9778272	0	75	2	1603.5	1	0	1	1	1	0	1	2	0	4	0	57.4	22.3	0	0	0	1.79588	62.5		0	1	1	51	0	0	15	9	1.10926	1.11349	12.275	54.8	0	0	1.1	0	1	0	0	0	0	0	0	1	0	0
9778477	0	74	1	1680	1	0	1	1	1	0		1	0	3	0	75.5	26.8	0	0	0	2	100	2	1	1	0	315	1	1	40	52	1.33735	1.39558	14.08	60.18	0	0	0	0	0	0	0	0	0	0	0	1	0	0
9778518	19	75	2	1680.5	1	0	1	2	3	0	2	2	0	3	0	75.6	26.8	1	3	3	1.94201	87.5	1.90309	1	3	4	175	1	1	20	52	0.954882		12.375	45.52	0	0	2.1	0	0	1	0	0	0	0	1	0	0	0
9780662	18	49	1	1684	0	1	1	1	3	0	2	3	0	0	0	103.1	36.4	1	2	2	1.39794	25		1	2	2	325	1	1	45	52	1.332	1.20551	12.39	49.68	4	3	20	5	19	0	0	0	0	0	1	0	0	0
9781154	18	48	2	1650.5	1	0	4	1	1	0	2	1	0	0	0	68.2	25	1	2	3	1.91009	81.3	1.83759	1	3	4	74	1	0			1.38696	1.47945	11.325	37.16	3.5	0	0	7	18.1	0	0	0	0	0	1	0	0	0
9782690	18	58	1	1850	1	0	3	2	1	1	2	3	0	1	1	127.7	37.3	1	2	2	1.57403	37.5	1.49554	0	1	1	75	1	1			1.02407			39.27			40	11	45	0	0	0	0	0	1	0	0	0
9784170	18	51	2	1628	1	0	1	1	1	0	1	2	0	1	0	60.9	23	1	2	2	1.91009	81.3	1.8451	0	1	0		1	0	45	52	1.62338	1.83201	10.93	47.24	3	6	0	0	0	0	0	0	0	0	1	0	0	0
9784291	0	51	1	1791.5	1	0	1	1	1	0	2	2	0	1	0	73.5	22.9	0	0	0	1.87506	75	1.94201	1	1	0	324	1	1	50	52	1.19546	1.8504	7.395	57.76	0	0	1	0	1	0	0	0	0	0	0	1	0	0
9785185	0	61	1	1773	1	0	1	1	1	0	2	2	0	2	0	80.5	25.6	0	0	0	1.87506	75	1.75051	1	1	0	143	0	1	34	52	1.40056	1.53752	7.925	52.91	0	0	2	0	2	0	0	0	0	0	0	1	0	0
9785243	0	65	1	1800	1	0	1	1	1	0	2	3	0	2	0	108	33.3	1	1	2	1.69897	50		1	1	1	235	1	1	45	52	1.52614		10.805		3	1	29.5	5		0	0	0	0	0	0	1	0	0
9786086	0	62	2	1525	1	0	1	1	1	1	1	2	0	2	0	91.9	39.5	1	0	1	2	100	2	1	1	1	103	1	1	5	48	1.05988	1.10175	10.06	57.76	0	0	0	0	1	0	0	0	0	0	0	1	0	0
9786263	5	57	1	1688.5	1	0	1	4	5	0	2	3	0	1	0	78.4	27.5	1	2	2	1.64147	43.8	0.69897	1	2	3		1	1	55	52	1.45932	1.33236	10.37	43.27	10	10	33	10	34	0	0	0	0	0	1	0	0	0
9787693	0	48	1	1824	1	0	3	1	1	0	2	2	0	0	1	88.1	26.5	0	0	0	1.27416	18.8	1.69897	1	2	3	88	1	1			1.21766	1.24177	10.53	38.27	1.5	1	25.5	2	4.3	0	0	0	0	0	0	1	0	0
9788507	0	72	2	1608	1	0	1	1	5	0	2	2	0	3	0	77.7	30.1	1	1	2	1.79588	62.5	1.92065	0	2	3	198	1	1	10	2	1.31191	1.14028	12.5		1	0	0	2	3	0	0	0	0	0	0	1	0	0
9788979	0	77	1	1776.5	1	0	4	1	2	0		2	0	3	0	73	23.1	0	0	0	2	100	2	1	2	2	145	1	0			1.36379	1.28139	13.115	56.42			0	0	0	0	0	0	0	0	0	1	0	0
9789177	6	64	1	1870	1	0	4	1	5	0	2	3	1	2	0	97.2	27.8	1	2	2	1.9722	93.8	2	1	1	0	180	1	1			0.68306	2.1025	11.345	56.71	0	0	0	0	0	1	2	1	2	1	1	0	0	0
9789295	0	65	2	1546.5	1	0	1	1	3	0	2	2	0	2	0	61.3	25.6	0	0	0	1.87506	75	1.87506	1	2	2	69	1	1	25	47	1.28908	1.30753	9.545	57.76	4	0	0	8	15	0	0	0	0	0	0	1	0	0
9789712	19	48	2	1526	1	0	1	1	5	0	2	3	1	0	0	70.5	30.3	1	2	3	1.09691	12.5		0	2	2	164	1	0	40	50	1.26462	1.26683					34	1	9	1	0	0	0	0	1	0	0	0
9789767	12	55	2	1597.5	1	0	3	3	3	0	1	2	0	1	1	67.7	26.5	1	3	3		0		0	1	0	75	1	0			0.695894	1.1898		11.6	15	16	57.4	14	59.5	1	0	0	0	0	1	0	0	0
9790623	19	53	2	1636.5	1	0	1	3	1	0	1	1	0	1	0	80.7	30.1	1	2	2	1.69897	50	1.65321	1	2	2	445	1	1	60	52	1.80914	1.67673	7.92	55.46	6	11	10	1	6	1	0	0	0	0	1	0	0	0
9791525	24	69	1	1737	1	0	3	1	1	0	1	3	0	3	1	117.2	38.8	1	2	3	1.75051	56.3		1	3	4	148	1	1			1.00934	0.970073	18.1	13.1			15.9	5	20.2	1	1	1	0	0	1	0	0	0
9792120	0	79	1	1672	1	0	1	1	1	0	1	2	0	3	1	85.9	30.7	1	1	2	1.94201	87.5	1.69897	1	1	0	242	1	1	25	25	1.26743	1.09589	12.34	50.34			7.4	3	9	0	0	0	0	0	0	1	0	0
9792327	0	65	2	1519	1	0	4	1	2	0	2	2	0	2	0	66.6	28.9	1	1	2	1.79588	62.5	1.39794	0	1	1	108	1	1			0.980873	1.04362	15.295	46.03	4.5	0	0	9	35	0	0	0	0	0	0	1	0	0
9792506	18	72	1	1747	3	0	1	6	3	0	1	2	0	3	1	109.9	36	1	3	2	2	100	2	1	1	0	187	1	1	40	52	1.38313	1.36286	12.72	55.33	0	0	0	0	0	0	0	0	0	0	1	0	0	0
9792535	0	57	1	1717	2	0	1	1	1	0	1	2	0	1	0	106.7	36.2	0	0	0	2	100	2	1	1	1	111	1	0	50	2	1.3986	1.35108	9.83	53.17	1.5	3	0	0	0	0	0	0	0	0	0	1	0	0
9792833	19	64	2	1722.5	1	0	4	1	1	0	2	3	0	2	0	89.4	30.1	1	2	2	1.64147	43.8	1.39794	1	1	0	115	1	1			1	1.06471	17.035	33.02			12	6	35.1	1	0	0	0	0	1	0	0	0
9793543	0	67	1	1746.5	2	0	4	1	1	0	2	2	0	2	1	103.9	34.1	1	1	1	1.91009	81.3	1.76567	0	1	1	56	0	0			1.13154	1.03383	13.77	39.15	6.5	11	11.7	2	11.7	0	0	0	0	0	0	1	0	0
9793680	0	71	1	1815.5	1	0	1	1	1	0	2	3	0	3	0	107.9	32.7	1	0	2	1.94201	87.5	2	1	1	1	85	1	1	25	52	1.15507	1.13065	15	27.89	0	0	2.1	0	0	0	0	0	0	0	0	1	0	0
9793845	0	68	2	1605	1	0	1	1	1	0	1	2	0	7	0	60.9	23.6	0	0	0	1.87506	75		1	2	3	205	1	1	30	52	1.28908	1.25086	11.7	48.6	3.5	0	0	7	7	0	0	0	0	0	0	1	0	0
9793882	0	59	2	1701	2	0	1	1	1	0	1	2	0	1	0	74.5	25.7	1	1	1	1.83759	68.8	1.95424	1	2	2	396	1	1	35	52	2.1645	1.72481	7.75	54.52	0.5	0	2	1	4	0	0	0	0	0	0	1	0	0
9794106	0	70	2	1606	1	0	3	1	1	0	2	2	0	3	0	61.4	23.8	0	0	0	1.79588	62.5		1	2	2	85	1	0			0.990835	1.16523	14.455	35.59	4.15	6.3	5.7	2	1.1	0	0	0	0	0	0	1	0	0
9795389	12	55	2	1681	1	0	1	2	1	0	2	2	0	1	0	79.8	28.2	1	2	2	1.69897	50	1.76567		1	0	130	1	1	20	52	1.04657	1.48959	13.125	39.35	6.5	9	23.4	4	25	1	0	0	0	0	1	0	0	0
9796299	0	69	1	1717	1	0	1	1	1	0	1	2	0	2	0	76.3	25.9	1	2	1	2	100	2	1	3	4	201	0	1	8	48	1.53139	1.56159	9.64	56.71	0	0	0	0	0	0	0	0	0	0	0	1	0	0
9797299	0	72	2	1505.5	1	0	4	1	1	0	2	2	0	3	0	65.2	28.8	0	0	0	1.75051	56.3	1.30103	1	3	4	130	1	1			1.34862	1.10926	13.12	52.5			0	8	23	0	0	0	0	0	0	1	0	0
9797352	0	68	1	1728.5	1	0	4	1	1	0	1	1	0	2	1	88.3	29.6	1	1	2	1.64147	43.8	1.39794	1	1	1	147	1	1			1.26863	1.22044	10.135	46.71			3	6	25	0	0	0	0	0	0	1	0	0
9797791	0	70	2	1605.5	1	0	1	1	1	0	2	3	0	3	0	67.2	26.1	1	1	1	1.83759	68.8	1.74036	1	2	2	131	1	1	2	2	1.18624	1.30946	17.955	38.03	2	0	6	4	17	0	0	0	0	0	0	1	0	0
9798787	0	69	2	1620	1	0	4	3	1	0		2	1	2	0	59.1	22.5	0	0	0	1.79588	62.5	1.75051	0	2	2	75	1	0			1.14351	1.66265		47.36			10	1	0	0	0	0	0	0	0	1	0	0
9800154	0	64	1	1844	1	0	4	1	1	0	1	3	0	2	0	92.4	27.2	0	0	0	1.87506	75	1.81291	0	1	1	100	0	0			1.67084	1.62555	11.505	57.76	0.5	0	0	1	7.4	0	0	0	0	0	0	1	0	0
9801130	0	72	1	1823	1	0	4	1	1	1	2	3	0	3	0	82.8	24.9	0	0	0	1.91009	81.3	1.87506	1	1	1	154	1	1			1.43164	1.32323	11.75	55.46	2	2	9	2	8	0	0	0	0	0	0	1	0	0
9801132	19	56	2	1566	2	0	1	1	1	0	1	3	0	1	0	71.1	29	1	3	3	1.83759	68.8	1.79588	1	2	3	266	1	1	70	52	1.26904	1.3575	14.735				10	3	11	1	0	0	0	0	1	0	0	0
9801148	0	59	1	1764	2	0	3	1	1	0	2	2	1	1	0	97.2	31.2	0	0	0	1.87506	75		0	2	2	51	1	0			0.910332	0.941863	18.86	30.16	1.5	0	0	3	11.3	0	0	0	0	0	0	1	0	0
9803621	0	59	1	1838	1	0	1	1	1	0	2	2	0	1	0	109.2	32.3	0	0	0	1.75051	56.3	1.87506	1	1	0	146	0	0	48	51	1.47167	1.37367		41.73	2	4	7.4	0	3.2	0	0	0	0	0	0	1	0	0
9805639	0	71	1	1658	1	0	1	1	1	0	2	3	0	4	0	57.2	20.8	0	0	0	1.87506	75	1.87506	1	2	2	216	1	1	10	50	1.22511	1.34626	10.35	56.15	0	0	2.3	0	2.3	0	0	0	0	0	0	1	0	0
9805687	0	66	2	1658.5	2	0	1	1	5	0	2	3	0	2	0	60.7	22.1	0	0	0	2	100	2	1	2	2	114	1	0		1	1.38026	1.70874	8.65	57.76	0	0	0	0	0	0	0	0	0	0	0	1	0	0
9805712	0	66	2	1626	1	0	1	1	5	1	1	2	0	2	1	82.5	31.2	0	0	0	1.83759	68.8		0	1	1	83	1	0	60	52	1.1919	1.15533	16.62	56.54	0	0	0	0	0	0	0	0	0	0	0	1	0	0
9805733	0	60	2	1651.5	2	0	1	1	1	1	1	2	0	2	0	52.6	19.3	0	0	0	2	100	2	1	1	0	408	1	1	32	42	1.70503	1.70532	9.045	57.51	0	0	0	0	0	0	0	0	0	0	0	1	0	0
9806159	0	65	1	1716	2	0	1	1	1	1	1	2	0	2	0	71.7	24.3	1	1	1	1.64147	43.8	1.69897	1	1	0	165	1	0	20	48	1.53139	1.50818	12.235	53.71	6	5	15	7	24	0	0	0	0	0	0	1	0	0
9806424	0	71	2	1554	1	0	4	1	1	0	2	2	1	4	0	53.3	22.1	0	0	0	1.9722	93.8		0	2	3	30	1	0			0.845309	0.909608	11.575	35.23			2	1	4	0	0	0	0	0	0	1	0	0
9807724	0	60	1	1759	2	0	1	1	1	0	2	3	0	2	0	77.5	25	1	0	1	1.91009	81.3	1.96237	1	2	2	226	1	1	48	52	1.14877	1.31778	12.265	52.62	0	0	0	0	0	0	0	0	0	0	0	1	0	0
9808600	5	70	2	1630	1	0	4	1	1	0	2	2	1	3	0	70.4	26.5	1	2	3	1.75051	56.3	1.54407	1	2	3	63	1	1			1.27146	1.40489	11.985	59.11			0	5	9	0	0	0	0	0	1	0	0	0
9808689	19	66	2	1708.5	2	0	3	4	1	0	2	0	0	2	0	59.3	20.3	1	2	2	1.64147	43.8	1.69897	0	1	1	154	1	1			0.87203	0.800608	12.575	39.21	4.5	7	24	2	25	1	0	0	0	0	1	0	0	0
9808818	0	59	1	1889.5	2	0	4	1	1	0	2	2	0	1	0	101.9	28.5	0	0	0	1.79588	62.5	1.74036	0	1	1	108	1	1			1.28742	1.55575	28.94	46.7	1	1	6	1	6	0	0	0	0	0	0	1	0	0
9810351	0	60	1	1776.5	1	0	1	1	1	0	1	1	0	2	0	85	26.9	1	0	1	1.83759	68.8		1	1	0	124	0	0	7	16	1.37788	1.35318	8.39	56.15	0	0	7	0	1	0	0	0	0	0	0	1	0	0
9811200	0	70	1	1865	1	0	2	1	1	0	2	2	0	3	0	106.8	30.7	1	0	1	2	100	2	1	1	0	137	0	1	15	52	1.30463	1.30268	10.72	35.63	0	0	0	0	0	0	0	0	0	0	0	1	0	0
9811475	0	57	1	1722.5	1	0	1	1	1	0	2	3	0	1	0	104.2	35.1	0	0	0	1.83759	68.8	1.87506	1	3	4	309	1	0	55	52	1.58983	1.39373	8.63	58	0.5	0	0	1	7.4	0	0	0	0	0	0	1	0	0
9811840	12	52	2	1686	1	0	1	2	1	1	1	0	1	1	0	113.6	40	1	2	3	1.09691	12.5		0	2	2	90	1	0	48	52					11	5	14.9	17	68	1	0	0	0	0	1	0	0	0
9811971	0	58	1	1832	1	0	1	1	1	0	2	3	0	1	0	98.5	29.3	0	0	0	2	100	1.9722	1	1	1	241	1	1	40	20	1.12013	1.41433	13.265	55.09	0.5	1	0	0	0	0	0	0	0	0	0	1	0	0
9812142	5	50	2	1635	1	0	1	1	1	0	1	2	1	1	1	92.5	34.6	1	3	2	1.83759	68.8		1	2	2	179	1	1	40	52	1.04085	1.09712	16.615				10	4	8	0	0	0	0	0	1	0	0	0
9812166	14	54	1	1734	1	0	1	1	3	0	1	1	0	1	0	80.8	26.9	1	2	2	1.87506	75	1.97772	1	1	1	135	1	1	40	52	1.60128	1.51872	13.36	57.76	0.5	0	0	1	2	0	0	0	2	1	1	0	0	0
9812168	0	64	2	1674	1	0	4	1	1	0	2	2	0	2	0	78.6	28	0	0	0	1.64147	43.8	1.39794	1	2	3	193	1	1			1.3132	1.28937	16.7	48.86	2.5	1	6	4	22	0	0	0	0	0	0	1	0	0
9813851	5	59	1	1629	2	0	2	6	1	0	2	3	0	1	0	88.6	33.4	1	3	2	1.75051	56.3	1.8451	1	1	0	125	1	1	15	32	1.46092	1.53569	11.075	40.48	2	2	13	2	12	0	0	0	0	0	1	0	0	0
9813958	0	66	2	1591	2	0	4	1	1	0	1	1	0	2	0	85.2	33.7	1	1	1	1.75051	56.3	1.39794	1	1	0	120	1	1			0.954426	0.822081	15.13	47.36	5.5	10	18	1	4	0	0	0	0	0	0	1	0	0
9814464	5	55	1	1753	2	0	1	1	3	0	2	3	0	1	0	97.5	31.7	1	2	2	1.83759	68.8	1.69897	1	2	3	95	1	1	48	52	1.53022	1.69305	12.13	39.53	8.5	10	0	7	14	0	0	0	0	0	1	0	0	0
9814657	12	50	1		2	0	1	1	1	1	2	3	0	1	0	110.2	30.2	1	2	2	1.83759	68.8	1.82413	1	1	1	113	1	1	42	52	1.33156	1.42557	11.77	47.89	1	2	9	0	5	1	0	0	0	0	1	0	0	0
9814734	0	60	2	1486	2	0	1	1	1	0	2	3	0	2	0	49.7	22.5	1	0	2	1.87506	75	1.92065	1	1	1	240	1	1	18	43	1.56067	1.49533	9.375	47.03	2	4	0	0	0	0	0	0	0	0	0	1	0	0
9815358	19	65	1	1748	1	0		6	3	0		2	0	2	0	90.9	29.7	1	2	2	1.69897	50	1.79588	0	2	2	65	1	1			1.64069	1.64942	15.595	40.77			16	0	0	1	0	0	0	0	1	0	0	0
9815870	12	66	1	1763	1	0	1	3	1	0	1	2	0	2	1	87.2	28.1	1	3	2	1.94201	87.5	1.97772	1	1	1	100	1	1	8	52	1.30421	1.09218	12.165	47.5	1.5	1	1	2	2	1	0	0	0	0	1	0	0	0
9816138	0	57	1	1754	1	0	1	1	3	0	2	3	0	1	1	72.1	23.4	1	1	2	1.87506	75	2	1	2	2	156	1	0	40	48	1.32057	1.35897	7.05	52.91	1.5	3	2	0	0	0	0	0	0	0	0	1	0	0
9817241	0	71	1	1749.5	1	0	4	6	3	0	2	3	0	3	0	110.8	36.2	1	1	2	1.83759	68.8		0	1	1	64	1	0			0.973473	0.887705		49.54	1	2	7.9	0	9.1	0	0	0	0	0	0	1	0	0
9818359	0	61	2	1584	2	0	1	1	1	0	1	1	0	2	0	65	25.9	1	1	2	1.75051	56.3		0	2	2	144	1	1	30	52	1.43627	1.45486	9.55	49.68	4.5	0	8	9	25	0	0	0	0	0	0	1	0	0
9819149	0	74	1	1737	1	0	1	1	1	0	1	3	0	3	0	82.6	27.4	0	0	0	1.91009	81.3	2	0	2	2	106	1	0	40	35	1.20736	1.29925	13.53	52.11			1	0	1	0	0	0	0	0	0	1	0	0
9819744	14	67	2	1625	2	0	4	1	1	0	1	2	0	3	0	99.4	37.6	1	2	2	1.94201	87.5		1	2	2	74	1	1			1.17302	1.1065	13.08	46.81	0.5	1	2	0	0	0	2	1	0	0	1	0	0	0
9820245	0	67	2	1574	1	0	4	1	2	0	1	2	0	2	0	85.9	34.7	0	0	0	2	100	2	1	1	0	89	1	1			1.31277	1.37382	10.75	55.09	0	0	2	0	2	0	0	0	0	0	0	1	0	0
9820271	0	62	2	1570.5	1	0	1	1	1	1	1	2	0	2	0	83.9	34	1	1	1	1.83759	68.8	2	1	1	1	185	1	0	40	52	1.36008	1.4359	10.69	27.81	0	0	1	0	0	0	0	0	0	0	0	1	0	0
9821265	0	65	2	1722.5	1	0	2	1	1	1	1	2	0	2	0	75	25.3	0	0	0	1.87506	75	1.87506	1	3	4	192	1	1	10	45	1.62734	1.54143	10.66	57.76	3.5	5	0	2	4	0	0	0	0	0	0	1	0	0
9821872	14	58	1	1774.5	1	0	4	1	1	1	2	3	0	1	1	90.9	28.9	1	2	2	2	100	2	1	1	0	93	1	1			1.24572	1.39699	9.685	55.28	0	0	0	0	0	0	0	0	1	1	1	0	0	0
9824005	6	74	2	1547.5	2	0	1	1	1	0	1	3	0	3	1	64.9	27.1	1	2	2	1.69897	50		0	1	1	90	1	0	12	12	1.18308	1.09048	15.485	39.7	5.5	0	16	11	31	1	1	1	2	1	1	0	0	0
9825282	0	56	1	1796	1	0	1	1	1	0	2	3	0	4	0	121.1	37.5	1	1	2	1.94201	87.5	1.97772	1	3	4	87	1	1	78	52	1.04302	1.18389	9.345	52.07	3	6	8	0	0	0	0	0	0	0	0	1	0	0
9825304	19	70	2	1564	1	0	4	1	1	0	1	2	0	3	0	83	33.9	1	2	2	2	100	2	1	3	4	66	1	1			1.24146	1.19069	13.16	31.03			0	0	0	1	0	0	0	0	1	0	0	0
9825520	0	71	2	1575.5	1	0	4	1	2	0	1	2	0	4	0	74.2	29.9	1	1	2	1.79588	62.5	1.82413	1	2	2	139	1	1			1.15407	1.11704	11.39				0	0	0	0	0	0	0	0	0	1	0	0
9825783	0	66	2	1522	2	0	4	1	3	1	1	3	0	2	1	67.2	29	1	1	2	1.91009	81.3	1.82413	1	1	1	86	1	1			1.10436	1.0326	12.035	52.17	0.5	1	0	0	0	0	0	0	0	0	0	1	0	0
9826196	0	51	1	1795	1	0	1	1	1	1	2	0	0	1	0	87	27	0	0	0	1.91009	81.3	2	1	1	1	208	1	1	43	52	1.80587	1.65934	8.245	59.11	0.5	1	0	0	0	0	0	0	0	0	0	1	0	0
9827303	0	45	2	1668.5	1	0	1	3	1	1	1	1	0	3	0	95.3	34.2	1	1	2	1.87506	75		1	1	0	147	1	1	12	40	1.3913	1.32494	10.17	53.57	7	6	0	8	6.4	0	0	0	0	0	0	1	0	0
9828044	0	57	2	1614.5	1	0	1	1	1	1	2	3	0	1	0	55.8	21.4	1	0	1	1.87506	75	1.87506	1	1	1	255	1	1	24	48	1.27755	1.4794	11.11	57.76	0	0	2	0	0	0	0	0	0	0	0	1	0	0
9828819	0	58	2	1656	2	0	3	4	1	0	2	2	0	1	0	69.5	25.3	0	0	0	1.69897	50	1.69897	0	1	0	74	1	0			1.23343	1.29278	24.36	32.62	8.5	0	29.8	17	29.8	0	0	0	0	0	0	1	0	0
9829221	0	58	1	1810	1	0	1	1	1	0	1	2	0	1	0	103.1	31.5	0	0	0	2	100	2	1	2	3	308	1	1	35	52	1.33023	1.20507	9.7	60.96	1	2	0	0	0	0	0	0	0	0	0	1	0	0
9829813	0	56	2	1587	1	0	1	1	5	0	2	2	0	1	0	109.1	43.3	0	0	0	1.83759	68.8	1.87506	0	2	3	34	1	0	40	52	1.09022	1.01145	9.86	53.88	1.5	2	2	1	2	0	0	0	0	0	0	1	0	0
9830316	0	56	1	1731.5	1	0	1	6	3	0	2	3	1	1	0	64.9	21.6	1	1	1	1.83759	68.8	1.92065	1	1	0	109	1	1	30	26	1.50207	1.53775	10.175	44.01	2	4	1	0	0	0	0	0	0	0	0	1	0	0
9832457	0	51	2	1644	1	0	1	3	3	1		1	1	1	0	73.6	27.2	1	0	3	1.79588	62.5	1.69897	1	2	2	174	1	1	40	36	1.47601	1.44608	7.23		5.5	11		0	0	0	0	0	0	0	0	1	0	0
9833330	18	76	1	1741.5	2	0	1	1	1	0	2	2	0	4	1	90.2	29.7	1	2	2	2	100	2	0	1	0	129	0	0	40	52	1.05125	1.33187	11.46	53.46	0.5	1	0	0	0	0	0	0	0	0	1	0	0	0
9833782	0	45	1	1851	1	0	1	1	3	0	2	3	0	1	0	104.1	30.4	1	1	2	1.69897	50	1.8451	1	2	2	309	1	1	50	52	1.79856	2.20702	7.81	59.18	1	0	11	2	12	0	0	0	0	0	0	1	0	0
9834533	0	53	1		1	0	1	1	1	1	1	1	0	1	0	104	27.7	0	0	0	2	100		0	1	0	141	1	1	50	52	1.64745	1.54805	13.12	53.46	0	0	0	0	0	0	0	0	0	0	0	1	0	0
9834586	0	54	2	1595.5	1	0	1	3	1	0	2	2	0	1	0	87.3	34.3	1	0	2	1.27416	18.8	1.17609	1	1	0	195	1	0	50	52	1.23839	1.20959	6.935	35.36			39	9	40	0	0	0	0	0	0	1	0	0
9835478	0	68	2	1735.5	1	0	4	1	3	1	1	3	0	2	0	78.6	26.1	0	0	0	1.87506	75	1.69897	1	1	1	152	1	1			1.45033		13.015				0	4	4	0	0	0	0	0	0	1	0	0
9835784	5	73	1	1772.5	2	0	4	1	5	1	1	3	0	3	0	90.9	28.9	1	3	2	1.83759	68.8	1.92942	1	2	3	99	1	0			1.40154	1.64711	16.9		0.5	0	2	1	2	0	0	0	0	0	1	0	0	0
9836553	0	60	2	1624.5	1	0	1	1	1	0	1	3	0	2	0	53.9	20.4	0	0	0	1.87506	75	1.92942	1	2	2	180	1	1	40	52	1.5804	1.44634	9.25	51.96			1	0	1	0	0	0	0	0	0	1	0	0
9837054	0	50	1	1888	1	0	1	3	1	0	2	3	0	1	0	106	29.7	0	0	0	1.87506	75	1.77815	1	1	1	149	1	1	40	52	1.21433	1.66667	11.375	56.15	1	0	0	2	2	0	0	0	0	0	0	1	0	0
9837774	0	45	1	1769	1	0	1	6	5	0	1	2	1	0	0	86.8	27.7	1	0	2	1.75051	56.3	1.69897	1	1	1	266	1	1	35	52	1.71306	2.26065	6.59	47.43	0.5	0	8	1	8	0	0	0	0	0	0	1	0	0
9838272	0	51	1	1805.5	1	0	1	1	3	0	1	2	0	1	0	88.4	27.1	0	0	0	2	100	2	1	2	2	312	1	1	50	52	1.44144	1.45767	9.015	50.75	0	0	0	0	0	0	0	0	0	0	0	1	0	0
9838317	0	49	1	1758	1	0	1	1	5	0	2	3	0	0	0	79.1	25.6	1	1	1	1.64147	43.8	1.92065	0	2	3	91	1	1	40	52	1.61421	1.51263	11.565	44.12	0	0	0	0	0	0	0	0	0	0	0	1	0	0
9839358	19	74	2	1598.5	1	0	4	1	1				0	3	0	91.7	35.9	1	2	2	1.69897	50	1.82413	0	2	2	164	1	1			1.10619	0.978593	20.145	36.25			12	2	10	1	0	0	0	0	1	0	0	0
9840817	0	65	1	1744	2	0	1	1	5	0	1	3	0	2	0	75.9	25	1	0	2	1.9722	93.8		1	1	1	137	1	1	40	52	1.73461	1.73853	8.635	47.95	0	0	0	0	0	0	0	0	0	0	0	1	0	0
9840837	0	67	2	1749.5	1	0	1	1	1	1	2	3	0	2	0	95.2	31.1	0	0	0	2	100	2	1	1	1	167	1	1	4	46	1.4404	1.2937		56.71	0	0	0	0	0	0	0	0	0	0	0	1	0	0
9841757	0	49	1	1874	1	0	1	1	1	0	2	2	0	0	0	84.2	24	0	0	0	1.69897	50	1.92065	1	1	1	397	1	1	70	52	1.85185	2.29516	6.245	57.76	0	0	6.4	0	0	0	0	0	0	0	0	1	0	0
9841838	0	72	2	1716	1	0	4	6	5	0	2	2	1	3	0	54.5	18.5	0	0	0	1.87506	75		0	1	1	108	1	1			1.3708	1.24016	9.075	55.95	1	0	4.3	2	4.5	0	0	0	0	0	0	1	0	0
9842235	12	51	2	1602	1	0	1	4	4	1	1	3	1	1	0	61.4	23.9	1	2	3	1.64147	43.8	1.69897	0	1	0	179	1	1	40	50	1.81324	1.752	12.84				27.6	6	25.5	1	0	0	0	0	1	0	0	0
9842579	0	64	1	1772	2	0	4	1	1	0	1	1	0	3	0	99.2	31.6	0	0	0	1.91009	81.3	1.8451	1	2	3	81	0	1			1.28783	1.45815	10.125	51.29	5	4	0	6	11	0	0	0	0	0	0	1	0	0
9843845	0	62	2	1756	2	0	1	1	1	1	2	2	0	2	0	98.9	32.1	1	1	1	1.79588	62.5	1.76567	1	2	3	121	1	1	12	3	0.92614	1.35153		47.65	2.5	3	13	2	12	0	0	0	0	0	0	1	0	0
9844581	0	72	2	1550.5	2	0	4	3	3	0	2	3	0	3	0	57.6	24	0	0	0	1.64147	43.8	1.54407	1	1	1	149	1	1			1.1065	1.30719	17.265	56.95	5	0	14	10	36	0	0	0	0	0	0	1	0	0
9845238	12	58	2	1552	2	0	1	1	3	0	1		0	1	1	75.5	31.3	1	2	2	1.75051	56.3		1	1	0	205	1	1	40	52	1.75439	1.28098	11.735	42.94			5	2	5	1	0	0	0	0	1	0	0	0
9846846	12	78	2	1530	1	0	4	4	2	0	2	3	0	4	0	69.1	29.5	1	3	3	1.87506	75	1.57403	1	3	4	89	1	1						29.98	10.5	10	40	11	34	1	0	0	0	0	1	0	0	0
9847107	0	70	2	1580.5	1	0	4	1	1	1		0	0	6	1	78.9	31.6	0	0	0	1.69897	50	1.69897	1	3	4	50	1	1			1.1409	1.02778	12.14	32.39	8	5	32	11	34	0	0	0	0	0	0	1	0	0
9849372	0	60	1	1853.5	1	0	1	1	1	1	2	3	0	2	0	88	25.6	0	0	0	1.91009	81.3	2	1	1	1	226	1	0	48	52	1.38696	1.42664	10.83	54.8	0	0	0	0	0	0	0	0	0	0	0	1	0	0
9850237	0	51	1	1774	1	0	3	4	5	0	1	2	0	6	1	99.1	31.5	1	1	3	1.91009	81.3	1.92065	0	1	0	111	1	1			1.43472	1.33743	9.04	42.89			2	0	0	0	0	0	0	0	0	1	0	0
9850328	0	68	2	1640.5	2	0	1	1	1	1	2	2	0	2	0	80.3	29.8	1	1	1	2	100	2	0	1	1	287	1	1	40	52	1.63666	1.56746	11.5	57.76	0	0	0	0	0	0	0	0	0	0	0	1	0	0
9850845	0	71	1	1692.5	1	0	3	1	1	0	2	2	0	3	0	69.2	24.2	1	1	1	1.57403	37.5		1	1	0	203	1	1			1.35547	1.4009	7.565	34.88	2.5	5	4	0	0	0	0	0	0	0	0	1	0	0
9850865	12	54	1	1854.5	1	0	1	5	5	0		3	0	1	0	74.3	21.6	1	3	2	1.39794	25	1.17609	1	3	4	218	1	1	43	52	1.46735	1.47989	11.735		6.5	1	4	12	31	1	0	0	0	0	1	0	0	0
9852668	19	56	2	1622.5	2	0	1	1	1	1	1	2	0	1	1	94.6	35.9	1	2	2	1.39794	25		0	1	0	161	1	1	40	52	1.27877	1.2647	13.205	37.89	2	2	22	2	23	1	0	0	0	0	1	0	0	0
9853267	0	54	1	1774	2	0	1	1	1	0		3	0	1	0	89.2	28.3	0	0	0	2	100	2	1	2	2	306	1	1	60	52	1.73913	1.53351	6.105	52.62	0	0	0	0	0	0	0	0	0	0	0	1	0	0
9853523	0	66	2	1571	1	0	4	2	2	0	2	3	0	2	0	86.5	35	1	0	1	1.79588	62.5		0	3	4	27	1	0			1.32406	1.288	11.925	44.4			4.3	4	4	0	0	0	0	0	0	1	0	0
9854566	0	71	1	1698.5	1	0	1	1	1	0	2	3	0	4	0	76.5	26.5	1	1	2	1.94201	87.5	2	1	2	2	13	0	0	20	40	1.06952	1.04207	10.89		1.5	1	1	2	1	0	0	0	0	0	0	1	0	0
9854749	0	50	2	1706	1	0	1	1	1	0	1	2	0	1	0	61.2	21	0	0	0	2	100	2	0	1	1	85	1	1	42	52	1.66459		9.52	48.18	0	0	0	0	0	0	0	0	0	0	0	1	0	0
9855059	24	77	2	1525.5	2	0	4	1	2	0	1	2	1	3	0	55.6	23.9	1	2	2	1.79588	62.5		1	1	0	72	1	1			1.37127	1.24622	10.72	30.23	6	6	10.6	6	10.6	1	2	1	0	0	1	0	0	0
9855117	0	67	1	1665	1	0	1	1	1	1	1	2	0	2	0	64	23.1	1	1	2	1.87506	75	1.87506	1	1	1	197	1	1	20	8	1.35455	1.40198	10.575	62.33	1	2	15	0	4	0	0	0	0	0	0	1	0	0
9856356	0	60	1	1789.5	2	0	1	1	1	0	2	1	0	2	0	93.6	29.2	0	0	0	1.69897	50	1.87506	1	2	2	171	1	0	24	25	1.42857	1.54889			3.5	0	0	7	5	0	0	0	0	0	0	1	0	0
9856831	0	67	2	1564.5	1	0	4	1	1	0	2	2	0	2	0	87.6	35.8	1	1	1	2	100	2	1	1	1	65	1	1			1.24533	1.16469	9.175	54.92			1	0	0	0	0	0	0	0	0	1	0	0
9858133	12	63	2	1640	1	0	3	2	5	0	2	3	0	2	1	53	19.7	1	2	3	1.64147	43.8		0	1	1	27	1	0			1.01755		11.09					0	0	1	0	0	0	0	1	0	0	0
9858300	0	69	2	1541.5	1	0	1	1	1	0	2	2	0	2	0	85.3	35.9	0	0	0	1.91009	81.3		1	2	2	134	1	1	20	50	0.857817	0.746798	14.03	39.57	0.5	0	0	1	0	0	0	0	0	0	0	1	0	0
9860356	19	71	2	1639	1	0	1	1	1	0	2	3	0	4	0	89.9	33.5	1	2	2	1.79588	62.5		1	1	0	205	1	1	18	44	1.34318	1.35865	11.81	42.51	2.5	5	17	0	0	1	0	0	0	0	1	0	0	0
9860507	12	56	1	1718	1	0	1	3	1	0		3	0	1	1	83.6	28.3	1	2	2	1.49554	31.3	1.65321	1	2	2	290	1	1	40	52	1.34138	1.52381	13.265	28.94	5	4	5	6	17	1	0	0	0	0	1	0	0	0
9860568	0	73	1	1852.5	2	0	4	1	1	0	2	1	0	3	1	89.8	26.2	0	0	0	1.83759	68.8	1.76567	1	2	2	140	1	1			1.28908	1.48715	11.125	54.53	2	0	0	4	12	0	0	0	0	0	0	1	0	0
9860831	0	54	1	1851.5	2	0	3	3	5	0	2	3	1	1	0	118.4	34.5	1	1	1	1.69897	50		1	1	1	113	1	1			1.31277	1.25711		57.56	0	0	0	0	8	0	0	0	0	0	0	1	0	0
9861560	12	53	2	1665	1	0	1	1	5	1	1	2	0	1	0	77.3	27.9	1	2	3	1.94201	87.5	1.87506	0	1	0	157	1	1	40	50	1.48148	1.41688	15.155		1.5	0	7	3	8	1	0	0	0	0	1	0	0	0
9861699	0	73	2		2	0	4	3	1	0	2	3	0	3	0	54.9	25.3	0	0	0	1.49554	31.3		0	1	0	48	0	0			1.15307	1.10601	7.935	37.13	2.5	3	6.8	2	7.9	0	0	0	0	0	0	1	0	0
9862321	0	65	2	1561	1	0	1	1	1	0	2	2	0	3	0	74.3	30.5	0	0	0	2	100	2	1	2	3	252	1	1	40	52	1.35135	1.24673	11.72	57.76	0	0	0	0	0	0	0	0	0	0	0	1	0	0
9862541	0	46	2	1570	1	0	1	1	1	0		2	0	0	0	71.3	28.9	0	0	0	1.91009	81.3	1.9722	1	2	2	95	1	1	48	52	1.5829	1.44896	11.995	62.12	2.5	2	0	3	2	0	0	0	0	0	0	1	0	0
9862725	0	47	2	1641	1	0	1	1	1	0	2	2	0	0	0	62.7	23.3	0	0	0	2	100	2	1	1	1	115	1	1	28	52	1.61031		6.89	57.76	0	0	0	0	0	0	0	0	0	0	0	1	0	0
9863737	0	56	1	1854	2	0	1	1	1	0	1	1	0	1	0	79.9	23.2	0	0	0	1.87506	75	2	1	2	2	200	1	0	50	52	1.29492	1.87696	7.505	60.45			0	0	0	0	0	0	0	0	0	1	0	0
9868729	5	60	1	1762.5	1	0	4	3	1	1	1	2	0	2	0	120.5	38.8	1	3	2	1.79588	62.5	1.69897	1	2	2	122	1	0			1.59046	1.65105	11.125	51.57	6	2	16	10	22	0	0	0	0	0	1	0	0	0
9869106	19	64	2	1551	2	0	3	1	2	1		2	0	2	1	68.4	28.4	1	2	3	1.09691	12.5		0	3	4	34	1	0			0.459242						45.3	0	17	1	0	0	0	0	1	0	0	0
9869732	6	48	2	1706	1	0	3	1	1	0	2	2	0	0	0	106.4	36.6	1	2	2	1.57403	37.5		0	2	3	60	1	0			0.910954	1.30357					25.5	10	37.2	1	2	1	2	1	1	0	0	0
9870268	0	55	2	1614	1	0	1	1	1	0	2	2	0	1	0	64.9	24.9	0	0	0	1.9722	93.8	2	1	2	3	47	1	0	60	52	1.55099		12.22	58.05	0	0	0	0	0	0	0	0	0	0	0	1	0	0
9870569	0	70	2	1589	1	0	4	1	1	0	2	3	0	3	0	78.8	31.2	0	0	0	2	100	2	0	2	2	50	1	1			1.38696	1.25652	9.535	37.66			0	0	0	0	0	0	0	0	0	1	0	0
9871608	19	58	2	1543.5	1	0	4	1	5	0	2	2	0	1	0	78.5	33	1	3	2	1.91009	81.3	1.39794	0	2	2	117	1	1			1.20409	1.08696	11.53	35.77			11	4	13	1	0	0	0	0	1	0	0	0
9871731	0	68	1	1646	1	0	1	1	1				0	2	0	75.8	28	1	0	1	1.94201	87.5	2	1	1	0	163	1	0	40	52	1.16178	1.1897	15.5	52.5	3	6	0	0	0	0	0	0	0	0	0	1	0	0
9871786	0	49	2	1572.5	1	0	1	1	1	0	2	2	0	1	0	45.8	18.5	1	1	1	2	100	2	0	2	3	50	1	1	40	52	1.44928		9.89	51	0.5	1	0	0	0	0	0	0	0	0	0	1	0	0
9871807	0	55	2	1632.5	1	0	4	1	3	0	2	3	0	1	0	97.5	36.6	1	1	1	2	100	2	1	1	0	81	1	0			1.29282	1.26012	9.03	58.91	0.5	1	0	0	0	0	0	0	0	0	0	1	0	0
9872010	0	71	2	1645.5	1	0	4	1	1	1	1	2	0	7	0	63.7	23.5	0	0	0	2	100		1	1	1	141	1	1			1.06667	1.14551	9.935	50.33			0	0	0	0	0	0	0	0	0	1	0	0
9872052	0	50	1	1738.5	1	0	1	1	5	0		2	0	1	0	116.4	38.5	0	0	0	1.64147	43.8	1.39794	1	1	1	348	0	0	80	52	1.16754	1.33511	11.265	48.88	4	1	17	7	20	0	0	0	0	0	0	1	0	0
9872350	0	66	2	1607.5	1	0	1	1	2	0	2	3	0	2	0	64.4	24.9	0	0	0	1.87506	75	1.91009	0	1	1	165	1	1	2	52	1.16043	1.20609	9.22	49.68	0.5	0	3	1	6	0	0	0	0	0	0	1	0	0
9872789	0	48	2	1667	1	0	1	1	1	0	1	2	0	0	0	56.4	20.3	0	0	0	2	100	2	1	1	0	184	1	1	19	52	1.62404		8.515	57.76	0	0	0	0	0	0	0	0	0	0	0	1	0	0
9872810	0	78	1	1888	1	0	4	1	1	0	2	2	0	3	1	82	23	0	0	0	1.75051	56.3	1.69897	1	1	1	206	1	1			1.24533	1.14531	21.365	55.09	0	0	10.2	0	0	0	0	0	0	0	0	1	0	0
9873010	0	72	1	1763.5	1	0	4	1	1	0	2	2	0	3	0	99.1	31.9	1	1	1	1.94201	87.5	1.92065	1	2	2	173	1	1			1.47929	1.58084	7.855		0.5	0	0	1	0	0	0	0	0	0	0	1	0	0
9874820	0	77	1	1803.5	1	0	4	1	1	0	2	3	0	7	0	103	31.7	0	0	0	1.94201	87.5	2	1	1	0	213	1	1			1.50546	1.24926		51.82	1	0	2	2	6	0	0	0	0	0	0	1	0	0
9875724	12	45	2	1686.5	1	0	1	1	3	0	2	2	0	0	0	85.1	29.9	1	2	2	1.49554	31.3	1.69897	0	2	2	287	1	1	60	52	1.25707	1.27988	13.705	61.65	7.5	7	27	8	18	1	0	0	0	0	1	0	0	0
9876530	0	70	2	1590	1	0	4	1	1	0	2	3	0	3	0	82.6	32.7	0	0	0	1.94201	87.5	1.92942	1	3	4	103	1	1			1.02987	1.13999	7.72	53.7	2.5	1	0	4	16	0	0	0	0	0	0	1	0	0
9877224	0	55	2	1704.5	1	0	1	1	1	0	2	2	0	1	0	60.3	20.8	1	0	1	1.91009	81.3	1.91009	0	3	4	65	1	0	50	52	1.28452	1.15848	9.73	60.74	2	0	0	4	1.1	0	0	0	0	0	0	1	0	0
9877790	6	48	2	1723	1	0	1			1	2	3	0	0	0	78.7	26.5	1	2	2	1.69897	50	1.76567	1	1	1	190	1	1	50	52	1.41794	1.3741			3.5	7	10	0	0	1	2	1	2	1	1	0	0	0
9877906	0	50	1	1669	0	0	1	1	1				0	1	0	82.7	29.7	1	1	3	1.83759	68.8	1.90309	1	1	1	197	1	1	60	52	1.88413	1.89789	10.31		2	4	3	0	0	0	0	0	0	0	0	1	0	0
9878594	18	51	2	1760	1	0	3	2	5	0	1	2	0	1	0	86.4	27.9	1	3	3	1.64147	43.8		0	3	4	30	1	0			0.798882	2.16076	28.69	23.61	9.5	7	43	12	44.6	0	0	0	0	0	1	0	0	0
9878614	19	61	2	1678.5	1	0	1	1	1	1	2	3	0	2	0	60.8	21.6	1	2	2	1.83759	68.8	1.92065	0	1	0	171	1	1	36	52	1.40548	1.43	9.685	56.4	1.5	0	7	3	5	1	0	0	0	0	1	0	0	0
9878786	0	50	1	1731	1	0	1	5	1	0	2	3	1	1	0	77.5	25.9	1	1	1	1.94201	87.5	1.96237	0	3	4	260	1	1	40	52	1.55099	1.50699	13.535		2.5	1	7	4	1	0	0	0	0	0	0	1	0	0
9879214	0	76	2	1485.5	2	0	4	1	1	0	2	3	0	3	0	59.8	27.1	1	1	1	2	100	2	1	1	1	165	1	1			1.33289	1.26783	10.455	44.96	0	0	0	0	0	0	0	0	0	0	0	1	0	0
9879242	19	48	2	1675	1	0	1	1	1	0	1	1	0	3	0	62.2	22.2	1	3	2	2	100	1.97772	1	1	1	94	1	1	20	49	1.45666		9.345	47.09	0	0	0	0	0	1	0	0	0	0	1	0	0	0
9879774	0	64	1	1740.5	1	0	4	1	1	1	1	3	0	2	0	83.8	27.7	1	1	1	1.87506	75	1.90309	1	1	0	150	1	0			1.36565	1.41034	8.015	54.51	0.5	1	4	0	0	0	0	0	0	0	0	1	0	0
9880717	24	54	1	1873	1	0	1	1	3	0	1	1	0	1	0	101.6	29	1	2	2	1.57403	37.5	1.82413	1	2	3	310	1	1	40	36	1.3913	1.35249	14.625	37.91	4	2	17	6	20	1	2	1	2	1	1	0	0	0
9881062	0	75	2		1	0	4	4	1	0		2	0	3	0	59	27.9	0	0	0	1.79588	62.5		0	1	0	43	1	0			0.705219	0.650037	13.41				2.3	0	0	0	0	0	0	0	0	1	0	0
9881625	19	60	2	1732	1	0	1	1	4	0	1	0	1	2	0	74.3	24.8	1	3	3		0		1	1	0	59	1	1	40	52	0.755144	0.770564	27.9				47	8	34	1	0	0	0	0	1	0	0	0
9881786	19	60	2	1490.5	1	0	4	1	1	0	2	2	0	2	0	50.2	22.6	1	2	2	1.87506	75	1.87506	1	1	0	156	1	1			0.912409	1.53574	10.36	42.78	1.5	2	4	1	3	1	0	0	0	0	1	0	0	0
9882209	0	65	1	1614.5	1	0	4	6	3	0	2	2	0	2	1	84	32.2	0	0	0	1.64147	43.8	1.54407	1	2	2	144	1	1			1.09951	1.13698	14.11	39.54	5.5	7	20.2	4	21.3	0	0	0	0	0	0	1	0	0
9883715	0	61	2	1675.5	1	0	1	3	5	0	2	2	1	2	0	93.3	33.2	0	0	0	1.69897	50	1.64147	0	1	0	241	1	1	40	52	0.953743	1.05594	15.14	44.19	3	3	12	3	32	0	0	0	0	0	0	1	0	0
9884591	0	58	1	1744	1	0	1			0	2	3	0	1	0	115.1	37.8	1	1	1	1.75051	56.3	1.39794	0	1	1	337	1	1	40	52	1.05569	1.12714	8.41	53.98	9	10	33	8	35	0	0	0	0	0	0	1	0	0
9884710	0	75	2	1522	1	0	4	1	1				0	3	0	71.1	30.7	0	0	0	1.83759	68.8		0	1	0	321	1	0			1.09379	1.07339	11.81	42.92	2	0	23	4	20.2	0	0	0	0	0	0	1	0	0
9885303	0	71	1		2	0	4	1	1	0	1	2	0	3	0	104.6	28.5	1	1	1	1.9722	93.8	2	1	1	0	155	1	1			1.2551	1.35204	9.78	53.99	1	0	0	2	2	0	0	0	0	0	0	1	0	0
9885702	18	50	2	1617	1	0	1			0	2	3	0	1	0	97.7	37.4	1	2	2	1.39794	25		0	1	0	263	1	1	50	52	1.50943	1.48848	11.025	56.15	7	4	15	10	39	0	0	0	0	0	1	0	0	0
9886298	0	66	2	1661.5	1	0	3	1	3	0	2	3	0	2	1	68.5	24.8	0	0	0	1.79588	62.5		1	1	0	66	1	1			1.18941	1.27657	10.235	37.31			0	5	10.6	0	0	0	0	0	0	1	0	0
9886575	5	52	2	1710	2	0	3	1	5	0	1	2	0	1	0	86.2	29.5	1	3	2	1.91009	81.3	1.82413	1	1	0	45	1	0			1.45773	1.27527	10.315	12.86	3	5	3.2	1	1.1	0	0	0	0	0	1	0	0	0
9886808	0	67	1	1704	2	0	1	1	1	0	2	3	0	2	0	95.4	32.9	1	1	2	1.92065	83.3	1.92065	1	3	4	200	1	1	30	3	1.35135	1.3948	9.535		0.5	0	0	1	0	0	0	0	0	0	0	1	0	0
9887094	0	71	2	1503	1	0	1	1	1	0		2	0	3	1	70	31	0	0	0	1.94201	87.5		1	2	2	85	1	1	3	24	1.69563	1.56043	9.075	56.15	0	0	5	0	0	0	0	0	0	0	0	1	0	0
9887310	0	58	1	1779	1	0	1	1	1	0		2	0	1	0	78.8	24.9	1	0	2	1.79588	62.5	1.94201	1	1	1	206	1	1	45	52	1.47493	1.4721	10.875	62.33	2	4	0	0	0	0	0	0	0	0	0	1	0	0
9888288	0	70	1	1760	1	0	1	1	1	0	2	3	0	4	0	72.6	23.4	1	0	1	2	100	2	1	1	1	117	1	1	1	52	1.37741	1.27352	8.08				0	0	0	0	0	0	0	0	0	1	0	0
9888405	0	73	1	1754	0	1	1	1	3	0	2	2	0	4	0	69.4	22.6	0	0	0	1.9722	93.8	1.95424	1	2	3	179	1	1	4	4	1.63132	1.54196	11.565				1	0	1	0	0	0	0	0	0	1	0	0
9888515	19	72	2	1692	2	0	4	2	3	1	1	3	0	3	0	86	30	1	2	2	1.69897	50		1	1	1	50	1	1			1.13863	0.974421		31.2	4	8	17	0	2	1	0	0	0	0	1	0	0	0
9888738	0	52	2	1650	1	0	1	1	1	0	1	1	0	1	0	69.7	25.6	0	0	0	2	100	2	1	2	2	215	1	1	40	52	1.40696		11.33	57.76	0	0	0	0	0	0	0	0	0	0	0	1	0	0
9888768	0	67	1	1760.5	0	0	4	1	1	0	2	3	0	2	0	105.1	33.9	1	1	1	1.83759	68.8	1.87506	1	1	1	98	1	0			1.24727	1.32245	10.295	46.7	1.5	0	0	3	11	0	0	0	0	0	0	1	0	0
9889422	0	56	2	1714	2	0	1	1	5	0	1	2	1	1	0	94	32	0	0	0	2	100	2	1	2	2	211	1	1	45	52	1.15942	1.59382	9.55				0	0	0	0	0	0	0	0	0	1	0	0
9889523	0	70	1	1691	1	0	4	1	1	1	1	2	0	3	0	73.2	25.6	0	0	0	1.91009	81.3	2	1	2	2	202	1	1			1.59363	1.89906	8.705	57.49	0	0	2	0	0	0	0	0	0	0	0	1	0	0
9890238	0	52	2	1756	1	0	1	1	5	0	2	3	0	1	0	67.4	21.9	0	0	0	2	100	2	1	2	3	240	1	0	45	47	1.41193		7.78	55.92	0	0	0	0	0	0	0	0	0	0	0	1	0	0
9891264	0	71	2	1524	1	0	1	1	1	0	1	3	0	3	0	44.3	19.1	0	0	0	2	100	2	1	2	2	177	1	1	60	42	1.3986	1.27376	5.565	54.6	0	0	0	0	0	0	0	0	0	0	0	1	0	0
9891421	19	50	2	1685	2	0	1	1	1	0	2	2	0	1	0	77.7	27.4	1	3	2	1.64147	43.8		1	2	2	231	1	1	40	36	1.13282	1.19782			6	7	33	5	10	1	0	0	0	0	1	0	0	0
9892241	0	49	2	1712.5	2	0	1	1	1	0	1	2	0	0	0	72.6	24.8	1	0	1	2	100	2	1	2	2	235	1	0	55	52	1.53669		8.615	60.45	0	0	0	0	0	0	0	0	0	0	0	1	0	0
9892736	0	48	1	1702.5	1	0	1	1	1		1	1	0	0	0	66.8	23	0	0	0	2	100	2	1	1	0	247	1	1	50	52	1.37931		7.01	57.76	0	0	0	0	0	0	0	0	0	0	0	1	0	0
9892765	19	59	2	1567.5	1	0	1	1	3	0	2	3	0	1	0	92.9	37.8	1	3	2	1.39794	25	1.52244	1	2	2	218	1	1	50	52	1.51803	1.3403	7.94	26.33	5.5	9	29.8	2	7.4	1	0	0	0	0	1	0	0	0
9893600	0	63	2	1638	1	0	4	2	3	0	2	3	0	2	0	89.5	33.4	0	0	0	2	100	2	1	1	0	126	1	1			1.47656	1.41044	7.61	57.78	0	0	0	0	0	0	0	0	0	0	0	1	0	0
9893729	0	49	1	1791	1	0	1	1	1	1	1	1	1	0	0	79.2	24.7	0	0	0	2	100	2	1	1	1	141	1	1	50	52	1.24146		8.86	57.49	0	0	0	0	0	0	0	0	0	0	0	1	0	0
9893793	0	50	1	1861.5	1	0	1	1	1	0	2	2	0	1	0	86.7	25	0	0	0	1.94201	87.5	2	1	2	2	226	1	1	40	52	1.53905	1.47563	7.155	56.71	0.5	0	0	1	0	0	0	0	0	0	0	1	0	0
9894047	0	68	1	1702	1	0	1	4	1	0	2	3	0	2	0	71.1	24.5	1	1	2	1.64147	43.8	0.69897	1	3	4	409	1	1	10	8	1.41443	1.58535	12.84	51.65	11	6	26	16	40	0	0	0	0	0	0	1	0	0
9894600	5	47	2	1663	1	0	1	3	1	0	2	3	1	2	0	97	35.1	1	3	2	1.64147	43.8		0	1	1	69	1	0	45	52	1.00251	0.954381	12.825	31.07			22	0	0	0	0	0	0	0	1	0	0	0
9894795	12	61	2	1633	1	0	4	1	1	0	2	2	0	2	0	54.4	20.4	1	2	2	2	100	2	1	1	1	174	1	1			1.12771	1.32696	11.125	45.74	0.5	1	1	0	0	1	0	0	0	0	1	0	0	0
9895022	0	72	2	1611	1	0	4	1	1	0	2	3	0	3	0	65.1	25.1	0	0	0	1.9722	93.8	2	1	2	2	115	1	1			1.23039	1.11976	10.875	55.31	4	8	0	0	0	0	0	0	0	0	0	1	0	0
9896242	0	72	2	1628	1	0	1	1	2	0	2	3	0	3	0	55.8	21.1	0	0	0	1.87506	75		1	2	2	123	1	0	50	50	1.17096	1.07701	12.94	57.49	1	0	0	2	0	0	0	0	0	0	0	1	0	0
9897024	12	51	1	1722	1	0	1	6	3	1	1	1	1	1	0	102	34.4	1	3	3		0	1.39794	1	1	0	175	0	1	50	52	1.15976	1.19293	11.345				19	4	17	1	0	0	0	0	1	0	0	0
9897397	0	65	2	1560.5	1	0	1	1	2	0	2	2	0	3	0	68.4	28.1	0	0	0	1.83759	68.8	1.8451	1	2	3	164	1	1	38	52	1.46092	1.33498	10.235	56.15			5	0	5	0	0	0	0	0	0	1	0	0
9898404	12	78	2	1530.5	2	0	3	2	2	0	2	2	0	4	0	53.1	22.7	1	3	3	1.69897	50		0	1	0	88	1	1			1.07933	1.68039		41.01			25	10	25	1	0	0	0	0	1	0	0	0
9898669	0	71	2	1737	1	0	1	1	3	0	1	1	0	3	0	80.7	26.7	0	0	0	1.94201	87.5		1	1	0	113	1	1	20	40	1.38841	1.39645	13.33	55.86	1	2	4	0	0	0	0	0	0	0	0	1	0	0
9900668	0	61	2	1603.5	1	0	1	1	1	0	2	2	0	2	0	69.1	26.9	0	0	0	1.79588	62.5	1.69897	0	2	2	121	1	0	40	52	1.48478	1.49533	10.83	56.15	0	0	18	0	0	0	0	0	0	0	0	1	0	0
9901199	0	45	1	1821	1	0	1	1	1	0	2	2	0	1	0	90.9	27.4	0	0	0	2	100	2	1	2	2	314	1	1	40	52	1.78571		9.05	54.8	0	0	0	0	0	0	0	0	0	0	0	1	0	0
9901658	0	58	1	1749.5	1	0	4	1	1	0	2	2	0	1	0	77.5	25.3	0	0	0	1.75051	56.3	1.87506	1	2	3	130	1	0			1.49701	1.41809	10.405	54.79	0	0	0	0	2	0	0	0	0	0	0	1	0	0
9901749	12	64	2	1619	1	0	1	1	3	0	2	3	0	2	0	117.4	44.8	1	2	2	1.69897	50		1	3	4	230	1	1	50	52	1.07991	1.09355	13.875	25.67			28.7	10	36.1	1	0	0	0	0	1	0	0	0
9902662	0	60	2	1677.5	1	0	1	1	1	0	2	2	0	2	0	64.5	22.9	1	1	1	1.94201	87.5	2	0	2	2	209	1	0	3	45	1.62734	1.4997	6.845	47.56	0.5	0	11.7	1	6	0	0	0	0	0	0	1	0	0
9902757	0	72	1	1731	1	0	1	1	1	0	2	3	0	3	0	91.5	30.5	0	0	0	1.79588	62.5	1.74036	1	1	0	301	1	1	35	52	1.46092	1.52619	9	37.06	3	6		0		0	0	0	0	0	0	1	0	0
9902900	19	56	1	1777	1	0	3	6	5	0	2	2	0	1	0	112.8	35.7	1	3	3	1.09691	12.5	0.69897	1	1	1	86	1	1			1.11328	0.700562	18.375	11.88	9.5	6	37	13	38	1	0	0	0	0	1	0	0	0
9903903	0	69	1	1660.5	1	0	4	1	1	0	2	3	0	2	0	95.7	34.7	0	0	0	1.83759	68.8	1.74036	0	3	4	75	1	0			1.3245	1.26458	10.485	52.22	0.5	1	14	0	0	0	0	0	0	0	0	1	0	0
9904241	12	65	2	1653	1	0	4	1	3	0	2	2	0	2	1	70.4	25.8	1	2	2	1.87506	75	1.69897	1	1	0	260	1	1			1.52033	1.4488	10.765	57.76	1.5	0	0	3	12	1	0	0	0	0	1	0	0	0
9904574	12	55	1	1835	1	0	1	1	1	0	1	1	1	1	0	91.4	27.1	1	3	3	1.27416	18.8	1.39794	1	2	2	267	1	0	55	52	1.04248	0.904282	16.28		9	13	37	5	23	1	0	0	0	0	1	0	0	0
9904667	12	61	2	1626.5	2	0	1	1	1	0	2	2	0	3	0	76.2	28.8	1	2	2	1.79588	62.5	1.79588	0	2	2	30	1	0	45	52	1.13636	1.16164	16.535	49.39	3	3	9	3	9	1	0	0	0	0	1	0	0	0
9905024	12	60	2	1607	1	0	3	3	5	0	1	3	0	2	0	79.7	30.9	1	3	3	1.27416	18.8		0	1	0	72	1	1			0.98912		14.2	34.89	8	13	37	3	17	1	0	0	0	0	1	0	0	0
9905863	0	75	1	1816.5	1	0	1	1	1	0	2	3	0	3	0	114.9	34.8	0	0	0	1.91009	81.3		0	2	2	158	1	0	20	52	1.46199	1.18613	7.7	60.96			0	0		0	0	0	0	0	0	1	0	0
9906491	12	62	2	1622	2	0	1	1	1	0	2	3	0	2	0	65.9	25	1	2	2	1.49554	31.3	1.52244	0	1	1	92	1	0	10	52	1.3913	1.39193	10.47	31.25	2.5	3	15.9	2	4.5	1	0	0	0	0	1	0	0	0
9906664	12	53	2	1587	2	0	4	1	1	0	1	3	0	1	0	90.1	35.8	1	2	2	1.75051	56.3		1	1	0	247	1	1			1.17543	1.09993	12.455	36.97	5	9	7	1	3	1	0	0	0	0	1	0	0	0
9907090	0	53	2	1650	1	0	1	1	4	0	1	1	0	1	0	83.2	30.6	0	0	0	1.87506	75		1	3	4	236	1	1	41	52	1.3541	1.27796	10.125	38.59	3.5	1	19	6	23	0	0	0	0	0	0	1	0	0
9907282	0	72	1	1767.5	1	0	4	1	3	0	1	3	0	3	0	101.5	32.5	0	0	0	2	100	2	1	1	1	112	1	1			1.00553	1.16543	13.125	54.8	0	0	0	0	0	0	0	0	0	0	0	1	0	0
9907402	19	74	1	1727	1	0	4	1	1	0	1	2	0	3	0	81.1	27.2	1	2	2	1.75051	56.3	1.82413	0	1	1	95	1	1			1.38504	1.45059	10.2	34.36	6.5	6	0	7	21	1	0	0	0	0	1	0	0	0
9907800	0	47	2	1657	1	0	1	1	1	1	1	2	0	0	0	84.8	30.9	1	1	1	1.75051	56.3		1	1	0	153	1	1	21	52	1.45985	1.35121		46.42	0.5	1	9	0	5	0	0	0	0	0	0	1	0	0
9908780	0	75	1	1668	1	0	4	1	2	0	2	2	0	3	1	73.4	26.4	1	1	1	1.83759	68.8	1.87506	1	1	1	167	1	1			1.73686	1.64386	5.845	60.87	3.5	3	4.3	4	9.6	0	0	0	0	0	0	1	0	0
9909758	0	45	1	1714.5	1	0	1	1	1	0	2	3	0	0	0	79.2	26.9	0	0	0	2	100	2	1	2	2	175	1	1	50	52	1.23115		7.66	56.44	0	0	0	0	0	0	0	0	0	0	0	1	0	0
9909773	0	67	2	1708	1	0	4	1	1	0	2	2	0	2	0	84	28.8	0	0	0	1.91009	81.3	1.82413	1	1	1	94	1	1			1.19296	1.32604	10.94		1	1	3	1	3	0	0	0	0	0	0	1	0	0
9910391	5	72	1	1817.5	1	0	3	1	1	0	2	3	0	3	1	99.8	30.2	1	2	2	1.49554	31.3		1	3	4	70	1	0			1.6		7.28	28.36	4	8	27.6	0	0	0	0	0	0	0	1	0	0	0
9910787	0	68	1	1803.5	1	0	1	1	1	0	2	3	0	2	1	103	31.7	0	0	0	1.94201	87.5	1.92065	1	2	2	93	1	1	24	52	1.6247	1.47907	10.735	57.49	1.5	3	4	0	4	0	0	0	0	0	0	1	0	0
9911082	0	49	1	1674	1	0	1	4	5	0	2	3	0	0	0	69.6	24.8	0	0	0	1.94201	87.5	1.81291	1	2	3	130	1	1	40	52	1.12994	1.22956	8.225	53.46	0	0	0	0	0	0	0	0	0	0	0	1	0	0
9911265	0	57	1	1704	2	0	1	1	5	0	2	3	0	1	0	70.6	24.3	0	0	0	1.87506	75	1.95424	1	1	1	115	1	1	5	6	1.12676	1.47995	10.425	56.15	0	0	2	0	0	0	0	0	0	0	0	1	0	0
9913323	18	68	2	1630.5	1	0	1	1	1	1	2	2	0	2	0	87.9	33.1	1	3	2	1.9722	93.8	2	1	2	2	149	1	1	16	52	1.25628	1.18705	11.15	56.15	0	0	1	0	0	0	0	0	0	0	1	0	0	0
9914317	0	53	1	1784	1	0	1	1	1	0		2	0	1	0	88.6	27.8	0	0	0	1.9722	93.8	2	1	1	1	203	1	1	40	46	1.09409	1.51481	6.515	59.17	0	0	0	0	0	0	0	0	0	0	0	1	0	0
9914645	19	68	2	1622	2	0	4	3	3	0	2	3	0	2	0	90.8	34.5	1	2	2	1.87506	75	1.87506	0	2	2	91	1	0			1.11111		11.47	57.49	5	5	17	5	17	1	0	0	0	0	1	0	0	0
9914944	0	71	2	1660.5	1	0	1	1	5	1	2	3	0	3	0	77.7	28.2	0	0	0	1.9722	93.8	2	0	1	0	107	1	1	16	52	1.23077	1.17647	13.545	47.92	0.5	1	0	0	0	0	0	0	0	0	0	1	0	0
9915540	0	48	1	1882	1	0	1	1	3	1	1	3	0	2	0	83.3	23.5	1	1	1	1.79588	62.5	1.97772	1	1	0	199	1	1	40	48	1.4245	1.44441	8.015	57.76	0	0	1	0	0	0	0	0	0	0	0	1	0	0
9915677	0	55	1	1827	1	0	1	2	1	1	2	3	1	1	0	112	33.6	0	0	0	1.79588	62.5	1.75051	1	2	2	218	0	0	44	52	1.36799	1.32201	13.235	56.15			14.9	0	0	0	0	0	0	0	0	1	0	0
9915764	0	51	2	1700	1	0	1	1	1	0	2	1	0	4	0	75.7	26.2	1	1	1	2	100	2	0	2	3	116	1	0	40	52			7.78		0	0	0	0	0	0	0	0	0	0	0	1	0	0
9916140	0	69	2	1652.5	2	0	4	4	2	0	2	2	0	2	0	77.4	28.3	1	1	1	1.69897	50	1.62014	1	1	0	90	1	1			1.16178	1.1712	15.845	36.84	6	0	17	12	42	0	0	0	0	0	0	1	0	0
9916274	0	45	2	1551	1	0	1	1	5	0	1	3	0	0	0	74	30.8	0	0	0	1.94201	87.5	2	0	1	1	285	1	1	38	52	1.34998	1.3017	8.98	54.8	1.5	2	1	1	1	0	0	0	0	0	0	1	0	0
9917284	0	70	2	1575	1	0	1	1	1	0	1	2	0	3	0	84.5	34.1	1	1	2	1.75051	56.3		1	1	1	55	1	1	24	48	1.06298	0.828483	15.875	40.37	2	3	11.3	1	2.4	0	0	0	0	0	0	1	0	0
9917555	19	52	2	1544	1	0	3	3	4	1	2	2	0	1	0	76.2	32	1	2	2	1.27416	18.8		1	1	0	50	1	1			0.755287		12.685	51.46			12.5	0	0	1	0	0	0	0	1	0	0	0
9918802	12	57	2	1667	1	0	1	1	1	0	2	3	0	1	0	71.2	25.6	1	2	2	1.87506	75	1.81291	1	2	2	321	1	1	30	52	1.59046	1.23996	12.59	49.72	3.5	7	24	0	0	1	0	0	0	0	1	0	0	0
9919047	0	56	1	1731	2	0	1	1	1	0	2	3	0	1	0	74.5	24.9	1	0	1	1.87506	75	1.91009	1	1	0	27	1	0	60	52	1.1325	1.69112	8.44	62.31	2.5	0	0	5	7.4	0	0	0	0	0	0	1	0	0
9919343	18	48	2	1643	1	0	1	1	1	0	2	3	1	0	0	54.3	20.1	1	2	2	1.75051	56.3	1.69897	1	1	1	229	1	1	8	8	1.44144	1.51947	12.175		2	0	10.6	4	11.7	0	0	0	0	0	1	0	0	0
9919568	19	62	1	1841	1	0	1	1	1	0		1	0	2	0	97.6	28.8	1	2	2	1.83759	68.8	1.81291	1	1	1	228	1	1	50	43	1.27429	1.26466	10.55		2.5	0	1	5	2	1	0	0	0	0	1	0	0	0
9919646	0	64	1	1720	1	0	3	4	5	0	2	2	0	2	0	89.7	30.3	0	0	0	1.57403	37.5	1.57403	0	2	2	55	1	1			1.0238	0.880398	13	30.7	5.5	0	34	11	34	0	0	0	0	0	0	1	0	0
9920140	19	48	2	1610	1	0	4	2	5	0	1	2	0	0	0	101.9	39.3	1	3	2	1.83759	68.8	1.69897	0	2	2	111	1	1			0.982318	1.02712	19.42	18.05	5	3	17	7	25	1	0	0	0	0	1	0	0	0
9921149	0	62	2	1592	2	0	1	1	1	0	2	3	0	2	0	95.4	37.6	0	0	0	1.75051	56.3		1	2	2	233	1	0	50	52	1.23153	1.20988	11.605		11	14	34	8	15	0	0	0	0	0	0	1	0	0
9921353	0	52	1	1684.5	1	0	1	1	1	0	2	3	0	1	0	59.4	20.9	0	0	0	1.9722	93.8	2	1	3	4	147	1	1	45	50	1.52672	1.83756	6.325	61.24	0	0	0	0	0	0	0	0	0	0	0	1	0	0
9921586	12	71	2	1655.5	2	0	4	1	1	0	2	2	0	3	1	65.1	23.8	1	3	2	2	100	2	1	1	1	150	1	1			1.38985	1.28966	12.135	37.94	0.5	1	0	0	0	1	0	0	0	0	1	0	0	0
9921811	24	66	2	1640	1	0	1	1	2	0	2	3	0	2	0	67.4	25.1	1	2	2	1.49554	31.3		0	1	1	230	1	1	50	52	1.11514	1.03509	14.375	27	10	15	39.3	5	18.1	1	0	0	2	1	1	0	0	0
9922855	0	66	1	1739.5	1	0	1	1	1	0	2	3	0	2	0	96.5	31.9	0	0	0	1.87506	75	1.9722	1	1	1	188	0	0	40	52	1.61355	1.49499	11.625	53.71	1	0	0	2	7.4	0	0	0	0	0	0	1	0	0
9924366	0	67	2	1639.5	2	0	4	1	1	0	2	3	0	3	0	80	29.8	0	0	0	2	100		1	1	0	118	1	1			1.19653	1.14541	9.955	52.91	0	0	0	0	0	0	0	0	0	0	0	1	0	0
9924849	19	72	1	1880	2	0	1	1	1	0	2	2	1	4	1	99.5	28.2	1	2	2	1.64147	43.8	1.09691	1	1	1	81	1	0	40	52	1.20301	1.15367	17.92	45.57	4.5	6	12.8	3	11.7	1	0	0	0	0	1	0	0	0
9925594	0	63	1	1771	1	0	1	1	1	0	2	3	0	2	1	99.5	31.7	0	0	0	1.94201	87.5	2	1	1	0	166	1	1	55	52	1.56986	1.64846	8.84	40.65	0.5	0	0	1	0	0	0	0	0	0	0	1	0	0
9926617	0	77	1	1798	2	0	4	1	1	0	2	2	0	3	0	96.2	29.8	0	0	0	1.87506	75	1.97772	1	1	1	153	1	1			1.27226	1.27951	11.17	49.96	0	0	2	0	0	0	0	0	0	0	0	1	0	0
9926839	19	62	2	1632.5	1	0	1	1	1	0	1	3	0	3	0	67.5	25.3	1	2	2	1.87506	75	1.92942	0	2	2	220	1	1	45	51	1.16347	1.38615	10.215	57.49	0.5	0	7	1	11	1	0	0	0	0	1	0	0	0
9927360	0	69	2	1649.5	2	0	1	1	1	1	1	3	0	3	0	60	22.1	0	0	0	2	100	2		1	1	115	1	0	4	52	1.42349	1.52311	10.63	61.51	0	0	0	0	0	0	0	0	0	0	0	1	0	0
9927759	0	52	2	1689.5	1	0	1	1	1	0	2	3	0	1	0	92.8	32.5	0	0	0	1.87506	75	1.92065	1			232	1	1	40	52	1.37504	1.53757	9.31				2	1	2	0	0	0	0	0	0	1	0	0
9928272	0	77	2	1633.5	1	0	1	4	2	0	2	3	0	3	0	76.6	28.7	0	0	0	1.94201	87.5	1.94201	1	2	3	180	1	1	27	52	1.17336	1.33471	12.225	50.33	0.5	1	1	0	0	0	0	0	0	0	0	1	0	0
9928319	19	70	2	1531.5	2	0	4	1	1	1	2	2	0	3	0	62.4	26.6	1	2	2	1.57403	37.5	1.09691	1	1	1	78	1	1			1.30081	1.34848	14.275	57.49	6.5	3	28.7	10	36.1	1	0	0	0	0	1	0	0	0
9929175	12	51	1	1780	2	0	1	1	3	0	1	2	0	2	0	90.4	28.5	1	2	2	1.64147	43.8	1.75051	1	1	0	275	1	1	60	52	1.50038	1.47411	12.295	52.91	4.5	4	20	5	16	1	0	0	0	0	1	0	0	0
9930342	0	67	1	1776	1	0	1	1	1	1		2	0	2	0	117	37.1	0	0	0	1.91009	81.3	1.87506	1	2	2	100	0	1	50	52	1.38648	1.53239	10.265	48.63	0	0	0	0	0	0	0	0	0	0	0	1	0	0
9931342	0	46	2	1573	1	0	1	1	1	0	2	2	0	0	0	55.2	22.3	0	0	0	2	100		1	1	0	87	1	1	35	52	1.25353	1.29124	10.375	57.76	0	0	0	0	0	0	0	0	0	0	0	1	0	0
9931370	0	69	1	1696.5	2	0	1	1	1	0	2	2	0	2	0	74.5	25.9	1	1	1	2	100	1.97772	1	1	1	109	0	0	40	52	1.7043	1.69448	8.295	56.15	0	0	0	0	0	0	0	0	0	0	0	1	0	0
9931474	0	59	1	1746	1	0	1	1	1	0	2	3	1	1	0	68.6	22.5	0	0	0	1.64147	43.8	1.60206	1	1	1	167	1	1	40	52	1.30081	1.7135	11.08	52.64	1.5	3	21.3	0	1.1	0	0	0	0	0	0	1	0	0
9932809	0	66	2	1549	1	0	4	1	5	0		2	0	4	0	75.7	31.5	0	0	0	1.64147	43.8	1.92065	1	1	0	68	1	0			1.04221	1.11741	9.67	39.44	8.5	13	2	4	6.4	0	0	0	0	0	0	1	0	0
9933085	18	77	2	1657.5	1	1	4	1	5	1	1	3	0	3	0	81.6	29.7	1	2	2	1.83759	68.8		1	1	1	122	1	1			0.951701	1.11585	14.795	39.82			2	0	0	0	0	0	0	0	1	0	0	0
9933459	26	72	2	1539.5	1	0	1	3	1	0	1	2	0	3	0	61.8	26.1	1	2	2	1.79588	62.5		0	1	1	62	1	0	8	3	1.30591	1.3382	15.065	60.05			20.2	4	23.4	0	1	1	0	0	1	0	0	0
9935643	0	55	2	1610	2	0	3	3	2	0	2	2	1	1	0	76.1	29.4	1	1	1	1.75051	56.3		0	1	0	98	1	1			1.02722	1.10586	12.65	37.9			29.8	8	19.1	0	0	0	0	0	0	1	0	0
9935953	12	57	1	1822	2	0	3	4	3	0	1	3	1	1	0	77.7	23.4	1	3	2	1.49554	31.3	1.64147	0	1	1	79	1	1			1.28493	1.31987	21.21	21.36			30	0	0	1	0	0	0	0	1	0	0	0
9937943	0	74	2	1594.5	2	0	4	1	1	1	1	3	0	3	0	62.8	24.7	1	1	2	1.75051	56.3		0	1	0	130	1	1			1.37552	1.3535	14.45	43.6	6.5	6	14	7	20	0	0	0	0	0	0	1	0	0
9939547	0	47	2	1656.5	1	0	4	1	4	1	1	2	0	0	0	81.8	29.8	0	0	0	1.79588	62.5	1.77815	1	2	3	150	1	1			1.20809	1.26394	27.905	47.86	1.5	0	15	3	15	0	0	0	0	0	0	1	0	0
9941323	0	63	2		1	0	1	1	5	1	1	2	0	2	1	54.6	25.6	1	2	1	1.91009	81.3	1.96237	1	2	2	220	1	0	32	52	1.07498	1.10479	11.11	33.89	0.5	0	0	1	2	0	0	0	0	0	0	1	0	0
9944117	19	76	1	1657	1	0	3	3	1	0	2	2	0	4	0	100.3	36.5	1	2	2	1.57403	37.5	1.69897		2	3	65	1	0						20.97			41	2	36.1	1	0	0	0	0	1	0	0	0
9945026	0	76	1	1824.5	1	0	4	1	1	1	1	2	0	3	0	82.3	24.7	1	0	1	1.83759	68.8	1.87506	0	1	1	137	1	1			1.22249	1.25294	13.455	35.12			12	5	15	0	0	0	0	0	0	1	0	0
9946897	0	51	2	1639	1	0	1	1	1	0	2	2	0	1	0	64.2	23.9	1	0	1	1.94201	87.5	1.96237	1	1	0	166	1	1	20	45	1.15207	1.25652	5.91	66.67	0.5	1	0	0	0	0	0	0	0	0	0	1	0	0
9946967	0	73	2	1567	1	0	4	1	1	0	2	2	0	3	0	53.1	21.6	0	0	0	1.91009	81.3	1.92942	0	2	2	86	1	0			1.42248	1.37057	9.73	56.71	0.5	0	0	1	1.1	0	0	0	0	0	0	1	0	0
9947240	19	68	2	1589.5	1	0	1	1	2	0	2	3	0	6	1	70.4	27.9	1	3	3	1.39794	25	1	1	1	0	220	1	1		16	1.10132	1.11663	27.02	45.78	8	10	41	6	26	1	0	0	0	0	1	0	0	0
9948136	24	58	2	1680	1	0	4	1	2	0	1	3	0	1	0	85	30.1	1	2	2		0	0.69897	0	2	3	27	1	0			0.76089	0.650872					64	19	63	1	2	1	0	0	1	0	0	0
9948298	18	67	2	1637	1	0	4	1	3	1	1	1	0	2	0	80	29.9	1	3	3	1.94201	87.5		0	1	0	115	1	1			1.22474	1.22737	10.875	45.64	1	1	3	1	0	0	0	0	0	0	1	0	0	0
9948322	0	49	1	1764.5	1	0	1	1	1	1	1	1	0	0	0	84.8	27.2	0	0	0	1.75051	56.3	2	1	1	0	278	1	1	30	47	1.43627	1.6034	12.125	57.76	2	3	3	1	2	0	0	0	0	0	0	1	0	0
9949194	0	73	2	1586.5	0	0	4	1	1	1	2	3	0	3	0	59.5	23.6	0	0	0	2	100	2	1	2	2	122	1	1			1.321	1.43436	10.12	51.55	0.5	1	0	0	0	0	0	0	0	0	0	1	0	0
9949321	0	64	2	1660	2	0	4	1	1	0	2	3	0	2	0	70	25.4	1	1	1	1.83759	68.8	1.95424	1	1	1	149	1	1			1.36286	1.52381		57.76	4.5	5	0	4	7	0	0	0	0	0	0	1	0	0
9950688	0	72	2	1700.5	2	0	4	1	2	0	2	3	0	3	0	70.6	24.4	1	0	1	1.91009	81.3	1.91009	0	1	1	155	1	1			1.27024	1.198	9.205	56.15	2.5	2	7.9	3	8.5	0	0	0	0	0	0	1	0	0
9951159	5	58	2	1535	1	0	1	1	1	1	2	3	0	1	0	71.3	30.3	1	3	2	1.64147	43.8	1.75051	1	1	0	201	1	0	36	52	1.32714	1.39189	13.48	50.61	5	0	0	10	27	0	0	0	0	0	1	0	0	0
9951312	0	51	1	1749	1	0	1	1	1	0	2	3	0	1	0	112.1	36.6	1	1	2	1.94201	87.5	1.87506	1	1	1	259	1	1	45	52	1.4477	1.52491	10.83	52.91	2	4	3	0	3	0	0	0	0	0	0	1	0	0
9951449	0	59	1	1794.5	2	0	4	1	1	0	2	2	0	1	0	81.7	25.4	0	0	0	1.64147	43.8	1.69897	1	2	2	139	1	1			1.27105	1.25514	8.33	44.96	4.5	4	8	5	28	0	0	0	0	0	0	1	0	0
9951821	19	48	2	1634	1	0	1	1	1	1	1	3	0	1	0	53.3	20	1	3	2	1.87506	75	1.90309	1	2	2	167	1	1	50	40	1.49365	1.36724	9.045	39.94	0.5	1	2	0	4	1	0	0	0	0	1	0	0	0
9952664	0	70	1	1699.5	1	0	4	6	3	1	1	3	0	3	0	74.5	25.8	0	0	0	1.49554	31.3	1.95424	1	1	1	64	0	0			1.74672	1.84442	11.125	55.09	2.5	3	0	2	1	0	0	0	0	0	0	1	0	0
9952817	19	62	2	1645.5	1	0	1	1	1	1	1	2	1	2	0	64.6	23.9	1	3	2	1.87506	75		1	3	4	55	1	1	30	50	1.41443	1.22242	12.64	28.19			23.1	5	13.6	1	0	0	0	0	1	0	0	0
9953183	0	49	1	1649.5	1	0	1	1	1	0	1	1	0	0	0	69.3	25.5	0	0	0	1.69897	50	1.47712	1	1	1	374	1	1	48	52	1.49701	1.56728	7.16	56.15	5.5	0	1	11	37	0	0	0	0	0	0	1	0	0
9953596	0	70	2	1578	2	0	4	1	3	1	2	3	0	3	0	57.7	23.2	1	1	1	2	100	2	0	3	4	181	1	1			1.41243	1.24235	14.905	58.82			0	0	0	0	0	0	0	0	0	1	0	0
9954184	0	47	1		1	0	1	1	1	0	1	1	0	0	0	92.8	25.4	1	0	1	1.87506	75	1.92942	1	1	0	161	1	1	50	52	1.4733	1.50291	9.045	50.75	4	4	2	4	5	0	0	0	0	0	0	1	0	0
9954735	0	53	2	1614	2	0	1	1	3	0	2	3	0	1	0	80.8	31	0	0	0	2	100	2	1	1	1	120	1	1	40	26	1.1409	1.12518	13.02	57.2	0	0	0	0	0	0	0	0	0	0	0	1	0	0
9955276	0	51	1	1844	2	0	1	1	1	1	1	2	0	1	0	108.8	32	1	1	1	1.87506	75	1.96237	1	1	1	111	1	1	35	50	1.33601	1.22511	7.735	51.57	0	0	0	0	0	0	0	0	0	0	0	1	0	0
9956436	0	69	2	1732.5	1	0	4	1	1	0	1	0	0	2	0	78.5	26.2	0	0	0	1.91009	81.3		1	2	2	59	1	1			1.39324	1.46805	10.19	56.4	0	0	0	0	0	0	0	0	0	0	0	1	0	0
9956730	0	54	2	1625	1	0	1	1	3	0	1	2	0	1	1	57.2	21.7	1	0	1	1.87506	75		1	1	1	150	1	1	37	52	1.42908	1.64271	6.5	46.15	1	0	9.6	2	11.7	0	0	0	0	0	0	1	0	0
9956822	0	66	1	1774	1	0	4	1	1	0	1	3	0	2	0	95.8	30.4	0	0	0	1.79588	62.5		1	1	1	86	1	0			1.41443	1.33869	12.405	51.16			1	0	1	0	0	0	0	0	0	1	0	0
9957226	0	74	2	1575	1	1	4	1	2	0	2	2	0	7	0	70.3	28.3	1	0	1	1.91009	81.3	1.96237	0	1	0	50	1	0			1.14877	1.21385	10.345	50.86	0.5	0	0	1	2	0	0	0	0	0	0	1	0	0
9962232	0	56	2	1676	1	0	1	1	3	0	1	1	0	1	0	79.7	28.4	0	0	0	1.79588	62.5	1.8451	0	1	0	179	1	1	40	52	1.20518	1.19571		37.37	2.5	4	6	1	5	0	0	0	0	0	0	1	0	0
9964826	12	68	2	1621	1	0	2	1	1	1	1	3	0	2	1	80	30.4	1	2	2	1.87506	75		1	1	1	77	1	1	6	12	1.11701	1.13766	11.825	37.11	0	0	4	0	4	1	0	0	0	0	1	0	0	0
9966213	0	72	2	1551	1	0	1	1	1	1	1	2	0	3	0	73.9	30.7	0	0	0	1.69897	50		0	1	0	129	1	1	11	52	0.974421	0.943129	29.66	34.14	4.5	5	19.1	4	20.2	0	0	0	0	0	0	1	0	0
9966825	0	78	1	1709	1	0	4	1	1	0	2	2	0	3	0	74	25.3	0	0	0	1.94201	87.5	2	0	2	3	130	1	1			1.3708	1.38754	9.345	37.52	0	0	5	0	4	0	0	0	0	0	0	1	0	0
9967358	0	71	2	1782	2	0	1	1	1	0	1	2	0	3	0	95.4	30	0	0	0	1.64147	43.8		1	2	2	89	1	1	5	3	1.16482	1.13989	18.73	44.67	1	1	19.1	1	6.4	0	0	0	0	0	0	1	0	0
9967960	19	54	2	1540	1	0	1	1	1	0	1	3	0	1	0	58.4	24.6	1	3	2	1.57403	37.5	1.69897	1	1	1	209	1	1	40	52	1.66044	1.38797	9.375	56.15	3.5	0	1	7	19	1	0	0	0	0	1	0	0	0
9970801	24	61	2	1545.5	1	0	1	1	1	0	1	3	1	2	1	46.9	19.6	1	2	2	2	100	2	1	2	2	147	1	0	24	52	1.48313	1.45932	9.42	41.09	0	0	0	0	0	1	0	0	2	1	1	0	0	0
9974824	19	69	2	1522	1	0	4	1	1	0	2	2	0	2	0	51.9	22.4	1	3	2	1.94201	87.5		1	1	0	55	1	1			1.07846	1.16013	13.135	44.37	2.5	4	3	1	1	1	0	0	0	0	1	0	0	0
9975280	0	71	2	1638.5	3	0	4	1	2	0	2	2	0	3	0	76	28.3	0	0	0	1.69897	50		1	2	2	50	1	1			1.1065	1.17292	12.575	34.95	1	1	11.7	1	11	0	0	0	0	0	0	1	0	0
9975485	19	64	1	1901	1	0	1	1	1	0	2	3	0	2	1	131.4	36.4	1	3	2	1.75051	56.3		1	2	3	236	1	1	50	52	1.39811	1.59122	14.825	31.05	4.5	4	9.1	5	5.7	1	0	0	0	0	1	0	0	0
9977273	12	67	2	1618	1	0	4	1	5	1	1	3	0	2	0	68.8	26.3	1	3	2	1.87506	75	1.94201	1	1	0	118	1	1			1.37504	1.22538	8.44	43.27	0.5	1	1	0	0	1	0	0	0	0	1	0	0	0
9978026	19	75	1	1686	1	0	4	1	1	0	1	2	1	3	0	83.2	29.3	1	2	2	1.69897	50		1	2	2	144	1	1			1.3468	1.46418	11.97	35.92	6.5	0	2.1	13	31.9	1	0	0	0	0	1	0	0	0
9978813	0	70	1	1669	1	0	4	1	1	0	2	2	1	3	0	80.4	28.9	0	0	0	1.83759	68.8		0	1	1	141	1	1			1.16686	1.30031	10.61	54.8	3	5	0	1	4	0	0	0	0	0	0	1	0	0
9979306	0	68	2	1649	1	0	4	1	2	1	2	3	0	2	0	79.3	29.2	1	1	1	2	100	1.96237	1	2	2	157	1	1			1.16178	1.3263	10.835	46.31	0.5	1	0	0	0	0	0	0	0	0	0	1	0	0
9979984	0	72	1	1798	1	0	4	6	3	1	1	1	0	3	1	107.3	33.2	0	0	0	2	100	2	1	2	2	162	1	1			1.61225	1.70191	11	56.15			0	0	0	0	0	0	0	0	0	1	0	0
9980274	19	64	2	1677.5	1	0	4	1	1	1	1	2	0	2	1	64	22.7	1	2	2	1.87506	75	2	1	1	1	130	1	1			1.5528	1.63285	7.95	60.18	2	4	1	0	0	1	0	0	0	0	1	0	0	0
9980800	0	69	2	1629.5	1	0	4	1	2	0	2	1	0	2	0	76.5	28.8	1	0	1	1.9722	93.8		1	1	0	79	1	1			1.34998	1.36008	10.95	41.58			0	0	0	0	0	0	0	0	0	1	0	0
9981316	5	76	1	1726	1	0	4	1	1	1	1	3	0	3	0	82.2	27.6	1	3	2	1.83759	68.8		1	1	1	252	1	1			1.59936	1.59802	12.52	43.58			8	2	8	0	0	0	0	0	1	0	0	0
9981815	18	50	1	1775	1	0	1	1	5	0	1	2	1	1	0	63.3	20.1	1	3	2	1.79588	62.5	1.82413	1	1	0	177	1	0	50	52	1.5456		13.295		0	0	0	0	0	0	0	0	0	0	1	0	0	0
9982314	0	70	2	1596	1	0	4	1	1	0	1	0	0	3	0	71.5	28.1	1	1	1	1.69897	50	1.62014	1	2	2	75	1	1			1.21359	1.3966	8.625	46.7			2.1	7	23.4	0	0	0	0	0	0	1	0	0
9983246	18	70	2	1635	1	0	1	1	3	1	1	2	0	3	0	70.5	26.4	1	2	3	1.79588	62.5	1.82413	0	1	0	25	1	0		44	1.31234	1.3177	11.45	39.82	2	0	4.5	4	9.1	0	0	0	0	0	1	0	0	0
9984279	0	66	2	1619.5	1	0	4	1	1	0	2	3	0	2	0	68.4	26.1	0	0	0	1.9722	93.8	1.87506	1	2	2	135	1	1			1.67154	1.53133	9.235	52.62	2	4	8.5	0	0	0	0	0	0	0	0	1	0	0
9984485	0	50	2	1625	1	0	1			0	2	3	0	1	0	76.4	28.9	1	0	2	1.64147	43.8		0	1	1	87	1	1	40	52	1.60385	1.61297	14.265	54.8			5.3	1	5.3	0	0	0	0	0	0	1	0	0
9985277	12	72	1	1791	1	0	1	1	1	0	2	3	0	3	0	92.2	28.7	1	3	2	1.69897	50		1	2	2	193	1	1	40	40	1.13572	1.02302	12.18	52.92	3.5	7	12.8	0	0	1	0	0	0	0	1	0	0	0
9986838	19	48	2	1653	2	0	4	1	1	0	1	1	0	0	0	102.8	37.6	1	2	2	1.69897	50	1.69897	1	1	0	161	1	1			1.27877	1.28473		47.89	3.5	7	21.3	0	0	1	0	0	0	0	1	0	0	0
9988186	0	57	2	1710	1	0	1	1	1	0	2	3	0	1	0	74.2	25.4	0	0	0	1.91009	81.3	2	1	2	2	185	1	1	15	7	1.23153	1.40662	7.71	55.09	1.5	0	1	3	7	0	0	0	0	0	0	1	0	0
9988421	0	54	2	1635	2	0	4	3	5	0	1	2	0	1	0	83.2	31.1	0	0	0	1.57403	37.5	2	1	3	4	33	1	0			1.41743	1.56629	11.565	51.15	1	0	3.2	2	5.3	0	0	0	0	0	0	1	0	0
9988820	0	75	2	1592.5	1	0	1	1	1	1		2	0	4	1	58	22.9	0	0	0	2	100		1	1	1	70	1	0	15	52	1.30378	1.23935		46.03	0	0	2.3	0	0	0	0	0	0	0	0	1	0	0
9989700	0	74	2	1561	1	0	4	3	1	0	1	3	0	3	1	73.9	30.3	1	1	2	1.87506	75		1	1	1	120	1	1			1.59109	1.40351	12.59	43.05	0.5	1	0	0	0	0	0	0	0	0	0	1	0	0
9990192	0	57	2	1640.5	1	0	1	6	1	1	2	2	0	1	0	76.6	28.5	0	0	0	1.91009	81.3	2	1	1	1	77	1	1	28	52	1.3245	1.3031	9.66	49.67			0	0	0	0	0	0	0	0	0	1	0	0
9990698	5	51	2	1643	1	0	1	1	1	0	2	3	0	4	0	45.7	16.9	1	2	2	1.87506	75	1.83759	1	2	3	260	1	1	20	50	1.50716	1.44352	9.595	53.57	0	0	0	0	0	0	0	0	0	0	1	0	0	0
9993261	0	56	1	1759.5	2	0	1	1	1	0	1	1	0	1	0	86.3	27.9	0	0	0	1.9722	93.8	2	1	1	1	152	1	0	40	52	1.47601	1.51177	16.3	56.15	0	0	0	0	0	0	0	0	0	0	0	1	0	0
9993442	0	78	2	1678	1	0	1	3	3	0	2	1	0	3	0	66.8	23.7	0	0	0	1.9722	93.8	2	1	1	0	232	1	1	32	52	1.18941	1.10105	10.61				0	2	1	0	0	0	0	0	0	1	0	0
9993650	0	49	2	1674	1	0	4	1	1	1	1	2	0	0	0	71.4	25.5	0	0	0	1.79588	62.5	1.77815	1	3	4	143	1	1			1.76523	2.13083	4.95	52.91	6	11	7.4	1	11	0	0	0	0	0	0	1	0	0
9994363	0	67	2	1599.5	2	0	1	1	1	0	2	2	0	2	0	63.4	24.8	0	0	0	1.91009	81.3		0	3	4	145	1	1	3	52	1.50886	1.36426	11.705	56.15	0	0	2.1	0	0	0	0	0	0	0	0	1	0	0
9996086	19	53	1	1798.5	1	0	4	1	1	1	1	2	0	1	0	80.2	24.8	1	2	3	1.64147	43.8	1.83759	1	1	1	116	1	1			1.27714	1.31835	12.405	32.26	7	9	6	5	18	1	0	0	0	0	1	0	0	0
9996284	12	74	1	1666	1	0	4	3	1	0	2	3	0	3	0	68.5	24.7	1	2	2	1.57403	37.5	1.82413	1	1	1	181	1	1			1.1789	1.30319	10.64	51.88	3	6	8	0	0	1	0	0	0	0	1	0	0	0
9997381	0	69	2	1618.5	1	0	4	1	3	0	2	2	1	2	0	85.3	32.6	1	1	1	1.79588	62.5	1.94201	1	2	2	88	1	1			1.40252	1.24405	10.74	49.57	0	0	2	0	0	0	0	0	0	0	0	1	0	0
9997856	0	56	1	1679	1	0	1	1	1	0	2	2	0	1	0	79.9	28.3	1	0	2	1.79588	62.5	1.96237	1	1	0	255	1	1	55	52	1.71527	1.65824	8.88	54.84	2.5	3	0	2	8	0	0	0	0	0	0	1	0	0
9997869	19	64	2	1554	2	0	4	1	1	0	2	3	0	2	0	89.2	36.9	1	2	2	1.79588	62.5	1.69897	0	2	3	70	1	0			1.29408	1.19829	11.155	60.18	7	10	0	4	12	1	0	0	0	0	1	0	0	0
9998352	0	61	1	1667	2	1	1	5	1	0	2	2	0	2	0	67.5	24.3	1	0	2	1.69897	50	1.79588	1	3	4	258	0	1	35	48	1.90749	1.61005	7.655				11	6	23	0	0	0	0	0	0	1	0	0
9999365	0	56	1	1722.5	1	0	1	1	1	0	1	0	0	1	0	89.8	30.3	1	1	1	1.27416	18.8	1.62014	1	2	3	200	1	1	35	52	1.11701	1.29525	12.91	39.76	3.5	3	20	4	20	0	0	0	0	0	0	1	0	0
9999862	0	61	2	1637	1	0	4	1	1	0	2	3	0	2	0	63.4	23.7	1	0	1	1.9722	93.8	1.96237	1	1	1	186	1	1			1.42552	1.45006	7.815	56.44	0	0	0	0	0	0	0	0	0	0	0	1	0	0
9999878	0	72	2	1676.5	2	0	1	1	1	0	2	2	0	3	0	73.9	26.3	1	0	1	1.87506	75	1.87506	1	2	2	153	1	1	40	9	1.40548	1.25345	10.605	48.06	0.5	0	3.2	1	3.2	0	0	0	0	0	0	1	0	0
[truncated: 29 more columns]

## Sheet: Key Code
	Key Code for data
	Lower_body_pain_sites	0=no pain, 5= back only, 6= All Sites, 12= Knee Hip and Back, 14= Knee Ankle/Foot and Back, 18= Knee Back, 19= Back and Hip, 24= Back Hip and Ankle/Foot, 26= Back Foot/Ankle
	Sex	1=male, 2=female
	Race	1=Caucasian, 2=African American, 3=Asian, 4=Other non-caucasian
	Ethnicity	0=not Hispanic, 1=Hispanic
	Employment	1=works for pay, 2=works for family business, 4=not working other reasons
	Health_care_insurance	1=private doctor, 2=public clinic, 3=HMO, 4=hospital clinic, 5= ER, 6=other
	Marital_status	1=married,2= widowed, 3=divorced, 4=separated, 5=never married
	Living_alone	0=no, 1=yes
	Household_income	1=<50,000 annually, 2=>50,000 anually
	Education	0=<high school, 1=HS graduate, 2=some college or graduate school, 3=some graduate school or graduate degree
	smoking_now_baseline	0=no, 1=yes
	take_painmeds_today_baseline	0=no, 1=yes
	Backpain_last_30days_baseline	0=no, 1=yes
	How_often_botheredby_backpain_last_30days_baseline	0=rarely or none, 1=some of the time, 2=most of the time, 3=all of the time
	How_badwas_backpain_averageover30days_baseline	0=no pain, 1=mild pain, 2=moderate pain, 3=severe pain
	PAliftmoveobjects_25lbsor_more_byhand_insingleday_past30days_bas	0=no, 1=yes
	Frequency_PAlifetmmove_25lbs_coded	1=0-1 days, 2= 2-4 days, 3= all or most days
	Frequency_PAliftmoveobjects_25lbs_more_last_week_baseline	0= 0 days per week, 1= < or equal to 1 day per week, 2= 2-3 days per week, 3= 4-5 days per week, 4= nearly every day or every day
	householdactivities_light_past7days_baseline	0=no, 1=yes
	householdactivities_heavy_past7days_baseline	0=no, 1=yes
	Gaitspeed_20mwalk	units are meters/sec
	GaitSpeed_400mwalk	units are meters/sec
	Chairrise_5reps_time_baseline	units are seconds
	all pain scores are scored as 0=no, 1=yes
